# Supplementary material for: Determine the Potential Epitope Based Peptide Vaccine Against Novel SARS-CoV-2 Targeting Structural Proteins Using Immunoinformatics Approaches
Source: Front Mol Biosci. 2020 Oct 15;7:227. doi: 10.3389/fmolb.2020.00227 (PMC7593713; doi:10.3389/fmolb.2020.00227)
Supplement: Supplementary file 1 [file Table_1.XLSX]

## Sheet: CTL epitopes
Residue Number	Peptide Sequence	Predicted MHC Binding Affinity	Rescale Binding Affinity	C-terminal Cleavage Affinity	TAP transport efficiency	Prediction score
213	SSDNIALLV	0.6531	2.7729	0.9682	0.286	2.9325
171	ATSRTLSYY	0.5463	2.3195	0.9375	3.09	2.6146
196	YSRYRIGNY	0.3214	1.3648	0.9345	3.148	1.6623
39	YANRNRFLY	0.3305	1.4031	0.4099	3.017	1.6155
170	VATSRTLSY	0.2752	1.1684	0.9679	3.013	1.4642
31	WICLLQFAY	0.2785	1.1825	0.5051	3.045	1.4105
87	LVGLMWLSY	0.2694	1.144	0.724	2.897	1.3974
188	AGDSGFAAY	0.1341	0.5695	0.9652	2.673	0.848
212	SSSDNIALL	0.1487	0.6313	0.9639	1.098	0.8308
16	LLEQWNLVI	0.1586	0.6734	0.5021	0.515	0.7745
predicted by NETCTL 1.2 server
threshhold 0.75000
NetCTL-1.2 predictions using MHC supertype A1. Threshold 0.750000
213 ID Sequence pep SSDNIALLV aff 0.6531 aff_rescale 2.7729 cle 0.9682 tap 0.2860 COMB 2.9325 <-E
171 ID Sequence pep ATSRTLSYY aff 0.5463 aff_rescale 2.3195 cle 0.9375 tap 3.0900 COMB 2.6146 <-E
196 ID Sequence pep YSRYRIGNY aff 0.3214 aff_rescale 1.3648 cle 0.9345 tap 3.1480 COMB 1.6623 <-E
39 ID Sequence pep YANRNRFLY aff 0.3305 aff_rescale 1.4031 cle 0.4099 tap 3.0170 COMB 1.6155 <-E
170 ID Sequence pep VATSRTLSY aff 0.2752 aff_rescale 1.1684 cle 0.9679 tap 3.0130 COMB 1.4642 <-E
31 ID Sequence pep WICLLQFAY aff 0.2785 aff_rescale 1.1825 cle 0.5051 tap 3.0450 COMB 1.4105 <-E
87 ID Sequence pep LVGLMWLSY aff 0.2694 aff_rescale 1.1440 cle 0.7240 tap 2.8970 COMB 1.3974 <-E
188 ID Sequence pep AGDSGFAAY aff 0.1341 aff_rescale 0.5695 cle 0.9652 tap 2.6730 COMB 0.8480 <-E
212 ID Sequence pep SSSDNIALL aff 0.1487 aff_rescale 0.6313 cle 0.9639 tap 1.0980 COMB 0.8308 <-E
16 ID Sequence pep LLEQWNLVI aff 0.1586 aff_rescale 0.6734 cle 0.5021 tap 0.5150 COMB 0.7745 <-E
211 ID Sequence pep SSSSDNIAL aff 0.1333 aff_rescale 0.5659 cle 0.8652 tap 1.0210 COMB 0.7467
92 ID Sequence pep WLSYFIASF aff 0.1087 aff_rescale 0.4617 cle 0.9167 tap 2.5590 COMB 0.7271
135 ID Sequence pep ESELVIGAV aff 0.1342 aff_rescale 0.5700 cle 0.4561 tap 0.0550 COMB 0.6411
63 ID Sequence pep ACFVLAAVY aff 0.0698 aff_rescale 0.2962 cle 0.7535 tap 3.2490 COMB 0.5717
1 ID Sequence pep MADSNGTIT aff 0.1418 aff_rescale 0.6023 cle 0.0356 tap -0.7840 COMB 0.5684
29 ID Sequence pep LTWICLLQF aff 0.0811 aff_rescale 0.3444 cle 0.5427 tap 2.5840 COMB 0.5550
45 ID Sequence pep FLYIIKLIF aff 0.0801 aff_rescale 0.3402 cle 0.4931 tap 2.7780 COMB 0.5530
47 ID Sequence pep YIIKLIFLW aff 0.0837 aff_rescale 0.3555 cle 0.8835 tap 1.1100 COMB 0.5435
191 ID Sequence pep SGFAAYSRY aff 0.0661 aff_rescale 0.2806 cle 0.8493 tap 2.6840 COMB 0.5422
104 ID Sequence pep ARTRSMWSF aff 0.0645 aff_rescale 0.2739 cle 0.8103 tap 2.7440 COMB 0.5326
210 ID Sequence pep HSSSSDNIA aff 0.1239 aff_rescale 0.5259 cle 0.2177 tap -0.7290 COMB 0.5221
83 ID Sequence pep AMACLVGLM aff 0.1036 aff_rescale 0.4397 cle 0.2159 tap 0.5960 COMB 0.5019
185 ID Sequence pep QRVAGDSGF aff 0.0543 aff_rescale 0.2305 cle 0.7510 tap 2.8860 COMB 0.4875
95 ID Sequence pep YFIASFRLF aff 0.0635 aff_rescale 0.2696 cle 0.4896 tap 2.8050 COMB 0.4833
112 ID Sequence pep FNPETNILL aff 0.0713 aff_rescale 0.3026 cle 0.9421 tap 0.7460 COMB 0.4812
148 ID Sequence pep HLRIAGHHL aff 0.0675 aff_rescale 0.2864 cle 0.9757 tap 0.9020 COMB 0.4779
43 ID Sequence pep NRFLYIIKL aff 0.0602 aff_rescale 0.2558 cle 0.9653 tap 1.4420 COMB 0.4727
121 ID Sequence pep NVPLHGTIL aff 0.0632 aff_rescale 0.2682 cle 0.9393 tap 1.1630 COMB 0.4673
179 ID Sequence pep YKLGASQRV aff 0.0724 aff_rescale 0.3072 cle 0.9599 tap 0.3100 COMB 0.4667
172 ID Sequence pep TSRTLSYYK aff 0.0716 aff_rescale 0.3039 cle 0.8179 tap 0.6870 COMB 0.4610
150 ID Sequence pep RIAGHHLGR aff 0.0673 aff_rescale 0.2856 cle 0.5209 tap 1.9220 COMB 0.4599
27 ID Sequence pep LFLTWICLL aff 0.0642 aff_rescale 0.2725 cle 0.9022 tap 1.0390 COMB 0.4597
207 ID Sequence pep NTDHSSSSD aff 0.1295 aff_rescale 0.5496 cle 0.0399 tap -1.9280 COMB 0.4592
143 ID Sequence pep VILRGHLRI aff 0.0640 aff_rescale 0.2719 cle 0.9457 tap 0.8970 COMB 0.4586
84 ID Sequence pep MACLVGLMW aff 0.0843 aff_rescale 0.3581 cle 0.2772 tap 1.1470 COMB 0.4570
168 ID Sequence pep ITVATSRTL aff 0.0634 aff_rescale 0.2690 cle 0.9287 tap 0.8670 COMB 0.4517
126 ID Sequence pep GTILTRPLL aff 0.0642 aff_rescale 0.2726 cle 0.9161 tap 0.8000 COMB 0.4501
197 ID Sequence pep SRYRIGNYK aff 0.0610 aff_rescale 0.2590 cle 0.9661 tap 0.8590 COMB 0.4468
123 ID Sequence pep PLHGTILTR aff 0.0589 aff_rescale 0.2502 cle 0.9399 tap 1.1010 COMB 0.4462
173 ID Sequence pep SRTLSYYKL aff 0.0563 aff_rescale 0.2390 cle 0.9760 tap 1.1880 COMB 0.4448
94 ID Sequence pep SYFIASFRL aff 0.0523 aff_rescale 0.2221 cle 0.9725 tap 1.4320 COMB 0.4395
26 ID Sequence pep FLFLTWICL aff 0.0674 aff_rescale 0.2862 cle 0.7008 tap 0.9610 COMB 0.4393
2 ID Sequence pep ADSNGTITV aff 0.0667 aff_rescale 0.2831 cle 0.9640 tap 0.1830 COMB 0.4369
18 ID Sequence pep EQWNLVIGF aff 0.0544 aff_rescale 0.2309 cle 0.4775 tap 2.6260 COMB 0.4339
37 ID Sequence pep FAYANRNRF aff 0.0684 aff_rescale 0.2904 cle 0.0762 tap 2.6300 COMB 0.4334
137 ID Sequence pep ELVIGAVIL aff 0.0573 aff_rescale 0.2431 cle 0.9594 tap 0.9020 COMB 0.4321
15 ID Sequence pep KLLEQWNLV aff 0.0782 aff_rescale 0.3322 cle 0.4775 tap 0.5600 COMB 0.4319
138 ID Sequence pep LVIGAVILR aff 0.0678 aff_rescale 0.2877 cle 0.4460 tap 1.5290 COMB 0.4311
178 ID Sequence pep YYKLGASQR aff 0.0505 aff_rescale 0.2144 cle 0.8300 tap 1.7810 COMB 0.4280
23 ID Sequence pep VIGFLFLTW aff 0.0597 aff_rescale 0.2534 cle 0.8444 tap 0.9600 COMB 0.4280
54 ID Sequence pep LWLLWPVTL aff 0.0545 aff_rescale 0.2312 cle 0.9365 tap 1.1180 COMB 0.4276
130 ID Sequence pep TRPLLESEL aff 0.0572 aff_rescale 0.2430 cle 0.8127 tap 1.1730 COMB 0.4236
50 ID Sequence pep KLIFLWLLW aff 0.0707 aff_rescale 0.3000 cle 0.4531 tap 1.0890 COMB 0.4225
111 ID Sequence pep SFNPETNIL aff 0.0533 aff_rescale 0.2262 cle 0.9651 tap 1.0250 COMB 0.4222
21 ID Sequence pep NLVIGFLFL aff 0.0692 aff_rescale 0.2940 cle 0.5082 tap 1.0330 COMB 0.4219
6 ID Sequence pep GTITVEELK aff 0.0763 aff_rescale 0.3239 cle 0.4872 tap 0.4740 COMB 0.4207
198 ID Sequence pep RYRIGNYKL aff 0.0458 aff_rescale 0.1945 cle 0.9782 tap 1.5660 COMB 0.4195
96 ID Sequence pep FIASFRLFA aff 0.1027 aff_rescale 0.4362 cle 0.0359 tap -0.5370 COMB 0.4147
142 ID Sequence pep AVILRGHLR aff 0.0619 aff_rescale 0.2629 cle 0.3902 tap 1.8060 COMB 0.4118
166 ID Sequence pep KEITVATSR aff 0.0599 aff_rescale 0.2544 cle 0.5660 tap 1.3800 COMB 0.4083
101 ID Sequence pep RLFARTRSM aff 0.0572 aff_rescale 0.2429 cle 0.8971 tap 0.5750 COMB 0.4062
141 ID Sequence pep GAVILRGHL aff 0.0546 aff_rescale 0.2320 cle 0.8451 tap 0.9150 COMB 0.4045
72 ID Sequence pep RINWITGGI aff 0.0701 aff_rescale 0.2976 cle 0.4297 tap 0.7610 COMB 0.4002
48 ID Sequence pep IIKLIFLWL aff 0.0611 aff_rescale 0.2592 cle 0.5891 tap 1.0520 COMB 0.4002
8 ID Sequence pep ITVEELKKL aff 0.0543 aff_rescale 0.2305 cle 0.7723 tap 1.0440 COMB 0.3985
20 ID Sequence pep WNLVIGFLF aff 0.0611 aff_rescale 0.2596 cle 0.1254 tap 2.3240 COMB 0.3946
102 ID Sequence pep LFARTRSMW aff 0.0492 aff_rescale 0.2087 cle 0.8354 tap 1.2050 COMB 0.3943
7 ID Sequence pep TITVEELKK aff 0.0646 aff_rescale 0.2744 cle 0.6233 tap 0.5060 COMB 0.3932
5 ID Sequence pep NGTITVEEL aff 0.0523 aff_rescale 0.2220 cle 0.8704 tap 0.7430 COMB 0.3897
55 ID Sequence pep WLLWPVTLA aff 0.0688 aff_rescale 0.2921 cle 0.8000 tap -0.4770 COMB 0.3883
97 ID Sequence pep IASFRLFAR aff 0.0557 aff_rescale 0.2366 cle 0.5224 tap 1.4510 COMB 0.3875
49 ID Sequence pep IKLIFLWLL aff 0.0636 aff_rescale 0.2702 cle 0.4296 tap 1.0540 COMB 0.3874
67 ID Sequence pep LAAVYRINW aff 0.0679 aff_rescale 0.2883 cle 0.3215 tap 1.0050 COMB 0.3868
120 ID Sequence pep LNVPLHGTI aff 0.0552 aff_rescale 0.2345 cle 0.8391 tap 0.5120 COMB 0.3860
61 ID Sequence pep TLACFVLAA aff 0.0939 aff_rescale 0.3986 cle 0.0674 tap -0.4730 COMB 0.3851
99 ID Sequence pep SFRLFARTR aff 0.0514 aff_rescale 0.2183 cle 0.4697 tap 1.9080 COMB 0.3842
110 ID Sequence pep WSFNPETNI aff 0.0608 aff_rescale 0.2580 cle 0.6056 tap 0.6960 COMB 0.3836
93 ID Sequence pep LSYFIASFR aff 0.0648 aff_rescale 0.2753 cle 0.1452 tap 1.6600 COMB 0.3801
76 ID Sequence pep ITGGIAIAM aff 0.0763 aff_rescale 0.3241 cle 0.3419 tap 0.0870 COMB 0.3798
158 ID Sequence pep RCDIKDLPK aff 0.0736 aff_rescale 0.3124 cle 0.2654 tap 0.5230 COMB 0.3783
59 ID Sequence pep PVTLACFVL aff 0.0536 aff_rescale 0.2276 cle 0.8238 tap 0.5210 COMB 0.3772
162 ID Sequence pep KDLPKEITV aff 0.0540 aff_rescale 0.2292 cle 0.9319 tap 0.1410 COMB 0.3760
108 ID Sequence pep SMWSFNPET aff 0.0751 aff_rescale 0.3191 cle 0.4450 tap -0.2270 COMB 0.3745
116 ID Sequence pep TNILLNVPL aff 0.0568 aff_rescale 0.2411 cle 0.6326 tap 0.6830 COMB 0.3701
57 ID Sequence pep LWPVTLACF aff 0.0469 aff_rescale 0.1989 cle 0.2016 tap 2.8180 COMB 0.3701
89 ID Sequence pep GLMWLSYFI aff 0.0650 aff_rescale 0.2759 cle 0.4655 tap 0.4870 COMB 0.3700
136 ID Sequence pep SELVIGAVI aff 0.0555 aff_rescale 0.2355 cle 0.7893 tap 0.3030 COMB 0.3690
88 ID Sequence pep VGLMWLSYF aff 0.0524 aff_rescale 0.2223 cle 0.1664 tap 2.3960 COMB 0.3671
65 ID Sequence pep FVLAAVYRI aff 0.0708 aff_rescale 0.3007 cle 0.2277 tap 0.5890 COMB 0.3644
9 ID Sequence pep TVEELKKLL aff 0.0619 aff_rescale 0.2628 cle 0.3460 tap 0.9370 COMB 0.3615
154 ID Sequence pep HHLGRCDIK aff 0.0546 aff_rescale 0.2320 cle 0.7294 tap 0.3690 COMB 0.3598
19 ID Sequence pep QWNLVIGFL aff 0.0579 aff_rescale 0.2459 cle 0.4362 tap 0.9530 COMB 0.3590
90 ID Sequence pep LMWLSYFIA aff 0.0628 aff_rescale 0.2666 cle 0.6821 tap -0.2680 COMB 0.3555
24 ID Sequence pep IGFLFLTWI aff 0.0535 aff_rescale 0.2272 cle 0.6922 tap 0.4500 COMB 0.3536
28 ID Sequence pep FLTWICLLQ aff 0.0820 aff_rescale 0.3481 cle 0.0820 tap -0.1690 COMB 0.3519
80 ID Sequence pep IAIAMACLV aff 0.0745 aff_rescale 0.3161 cle 0.0819 tap 0.4290 COMB 0.3499
79 ID Sequence pep GIAIAMACL aff 0.0620 aff_rescale 0.2633 cle 0.2651 tap 0.8910 COMB 0.3476
44 ID Sequence pep RFLYIIKLI aff 0.0520 aff_rescale 0.2207 cle 0.4773 tap 1.1050 COMB 0.3475
82 ID Sequence pep IAMACLVGL aff 0.0626 aff_rescale 0.2656 cle 0.1102 tap 1.2490 COMB 0.3446
193 ID Sequence pep FAAYSRYRI aff 0.0733 aff_rescale 0.3114 cle 0.0427 tap 0.4790 COMB 0.3418
175 ID Sequence pep TLSYYKLGA aff 0.0794 aff_rescale 0.3370 cle 0.1673 tap -0.4090 COMB 0.3417
125 ID Sequence pep HGTILTRPL aff 0.0513 aff_rescale 0.2178 cle 0.6108 tap 0.6090 COMB 0.3398
163 ID Sequence pep DLPKEITVA aff 0.0598 aff_rescale 0.2537 cle 0.8152 tap -0.7460 COMB 0.3387
46 ID Sequence pep LYIIKLIFL aff 0.0495 aff_rescale 0.2104 cle 0.4413 tap 1.1870 COMB 0.3359
153 ID Sequence pep GHHLGRCDI aff 0.0487 aff_rescale 0.2067 cle 0.6744 tap 0.5470 COMB 0.3352
34 ID Sequence pep LLQFAYANR aff 0.0567 aff_rescale 0.2409 cle 0.1342 tap 1.4690 COMB 0.3345
75 ID Sequence pep WITGGIAIA aff 0.0604 aff_rescale 0.2566 cle 0.6237 tap -0.3290 COMB 0.3338
14 ID Sequence pep KKLLEQWNL aff 0.0557 aff_rescale 0.2364 cle 0.2454 tap 1.1770 COMB 0.3320
64 ID Sequence pep CFVLAAVYR aff 0.0534 aff_rescale 0.2265 cle 0.0668 tap 1.8430 COMB 0.3287
177 ID Sequence pep SYYKLGASQ aff 0.0486 aff_rescale 0.2062 cle 0.6619 tap 0.4470 COMB 0.3279
52 ID Sequence pep IFLWLLWPV aff 0.0577 aff_rescale 0.2448 cle 0.3625 tap 0.5710 COMB 0.3278
131 ID Sequence pep RPLLESELV aff 0.0569 aff_rescale 0.2414 cle 0.4524 tap 0.2820 COMB 0.3234
74 ID Sequence pep NWITGGIAI aff 0.0568 aff_rescale 0.2412 cle 0.2412 tap 0.8960 COMB 0.3222
41 ID Sequence pep NRNRFLYII aff 0.0577 aff_rescale 0.2448 cle 0.2236 tap 0.8380 COMB 0.3202
132 ID Sequence pep PLLESELVI aff 0.0551 aff_rescale 0.2341 cle 0.4816 tap 0.2240 COMB 0.3175
85 ID Sequence pep ACLVGLMWL aff 0.0545 aff_rescale 0.2316 cle 0.1659 tap 1.1730 COMB 0.3151
12 ID Sequence pep ELKKLLEQW aff 0.0476 aff_rescale 0.2020 cle 0.5504 tap 0.5310 COMB 0.3111
62 ID Sequence pep LACFVLAAV aff 0.0640 aff_rescale 0.2718 cle 0.1223 tap 0.3900 COMB 0.3097
114 ID Sequence pep PETNILLNV aff 0.0552 aff_rescale 0.2343 cle 0.5458 tap -0.1960 COMB 0.3064
38 ID Sequence pep AYANRNRFL aff 0.0515 aff_rescale 0.2186 cle 0.1558 tap 1.2750 COMB 0.3057
192 ID Sequence pep GFAAYSRYR aff 0.0519 aff_rescale 0.2204 cle 0.0512 tap 1.5440 COMB 0.3052
68 ID Sequence pep AAVYRINWI aff 0.0594 aff_rescale 0.2524 cle 0.0611 tap 0.8570 COMB 0.3044
36 ID Sequence pep QFAYANRNR aff 0.0498 aff_rescale 0.2113 cle 0.0330 tap 1.7300 COMB 0.3027
105 ID Sequence pep RTRSMWSFN aff 0.0808 aff_rescale 0.3430 cle 0.0227 tap -0.8900 COMB 0.3019
190 ID Sequence pep DSGFAAYSR aff 0.0551 aff_rescale 0.2338 cle 0.0978 tap 1.0160 COMB 0.2992
22 ID Sequence pep LVIGFLFLT aff 0.0696 aff_rescale 0.2954 cle 0.0981 tap -0.3530 COMB 0.2925
58 ID Sequence pep WPVTLACFV aff 0.0623 aff_rescale 0.2647 cle 0.1472 tap 0.1090 COMB 0.2922
60 ID Sequence pep VTLACFVLA aff 0.0740 aff_rescale 0.3144 cle 0.0571 tap -0.6220 COMB 0.2918
69 ID Sequence pep AVYRINWIT aff 0.0677 aff_rescale 0.2875 cle 0.0409 tap -0.0820 COMB 0.2895
51 ID Sequence pep LIFLWLLWP aff 0.0613 aff_rescale 0.2603 cle 0.0241 tap 0.4500 COMB 0.2864
160 ID Sequence pep DIKDLPKEI aff 0.0474 aff_rescale 0.2011 cle 0.4517 tap 0.3380 COMB 0.2858
122 ID Sequence pep VPLHGTILT aff 0.0535 aff_rescale 0.2272 cle 0.6436 tap -0.7890 COMB 0.2843
186 ID Sequence pep RVAGDSGFA aff 0.0645 aff_rescale 0.2739 cle 0.1089 tap -0.1850 COMB 0.2810
149 ID Sequence pep LRIAGHHLG aff 0.0569 aff_rescale 0.2416 cle 0.6404 tap -1.1390 COMB 0.2808
56 ID Sequence pep LLWPVTLAC aff 0.0612 aff_rescale 0.2600 cle 0.0689 tap 0.1540 COMB 0.2780
187 ID Sequence pep VAGDSGFAA aff 0.0626 aff_rescale 0.2659 cle 0.2037 tap -0.4520 COMB 0.2738
40 ID Sequence pep ANRNRFLYI aff 0.0558 aff_rescale 0.2367 cle 0.0730 tap 0.5230 COMB 0.2738
200 ID Sequence pep RIGNYKLNT aff 0.0669 aff_rescale 0.2839 cle 0.1075 tap -0.5480 COMB 0.2726
106 ID Sequence pep TRSMWSFNP aff 0.0564 aff_rescale 0.2395 cle 0.0461 tap 0.4180 COMB 0.2673
202 ID Sequence pep GNYKLNTDH aff 0.0530 aff_rescale 0.2249 cle 0.5016 tap -0.6710 COMB 0.2666
98 ID Sequence pep ASFRLFART aff 0.0630 aff_rescale 0.2676 cle 0.1136 tap -0.4000 COMB 0.2647
42 ID Sequence pep RNRFLYIIK aff 0.0499 aff_rescale 0.2117 cle 0.0701 tap 0.7460 COMB 0.2595
115 ID Sequence pep ETNILLNVP aff 0.0619 aff_rescale 0.2628 cle 0.0261 tap -0.3600 COMB 0.2488
209 ID Sequence pep DHSSSSDNI aff 0.0507 aff_rescale 0.2154 cle 0.1412 tap 0.2320 COMB 0.2482
164 ID Sequence pep LPKEITVAT aff 0.0480 aff_rescale 0.2039 cle 0.6701 tap -1.1470 COMB 0.2470
151 ID Sequence pep IAGHHLGRC aff 0.0565 aff_rescale 0.2398 cle 0.0266 tap 0.0590 COMB 0.2467
124 ID Sequence pep LHGTILTRP aff 0.0571 aff_rescale 0.2424 cle 0.0915 tap -0.1920 COMB 0.2465
156 ID Sequence pep LGRCDIKDL aff 0.0453 aff_rescale 0.1925 cle 0.1120 tap 0.7180 COMB 0.2452
169 ID Sequence pep TVATSRTLS aff 0.0812 aff_rescale 0.3447 cle 0.0304 tap -2.1020 COMB 0.2441
86 ID Sequence pep CLVGLMWLS aff 0.0798 aff_rescale 0.3388 cle 0.0258 tap -2.0350 COMB 0.2410
157 ID Sequence pep GRCDIKDLP aff 0.0527 aff_rescale 0.2236 cle 0.0268 tap 0.1890 COMB 0.2371
71 ID Sequence pep YRINWITGG aff 0.0666 aff_rescale 0.2829 cle 0.0491 tap -1.0930 COMB 0.2356
53 ID Sequence pep FLWLLWPVT aff 0.0582 aff_rescale 0.2470 cle 0.1095 tap -0.6000 COMB 0.2334
117 ID Sequence pep NILLNVPLH aff 0.0568 aff_rescale 0.2412 cle 0.0504 tap -0.3420 COMB 0.2317
139 ID Sequence pep VIGAVILRG aff 0.0677 aff_rescale 0.2877 cle 0.0577 tap -1.3200 COMB 0.2303
134 ID Sequence pep LESELVIGA aff 0.0568 aff_rescale 0.2412 cle 0.1234 tap -0.6230 COMB 0.2286
32 ID Sequence pep ICLLQFAYA aff 0.0534 aff_rescale 0.2269 cle 0.1854 tap -0.5300 COMB 0.2282
118 ID Sequence pep ILLNVPLHG aff 0.0612 aff_rescale 0.2598 cle 0.1859 tap -1.1940 COMB 0.2279
146 ID Sequence pep RGHLRIAGH aff 0.0520 aff_rescale 0.2208 cle 0.2012 tap -0.4800 COMB 0.2270
174 ID Sequence pep RTLSYYKLG aff 0.0636 aff_rescale 0.2700 cle 0.0777 tap -1.1010 COMB 0.2266
180 ID Sequence pep KLGASQRVA aff 0.0554 aff_rescale 0.2351 cle 0.1457 tap -0.6240 COMB 0.2257
167 ID Sequence pep EITVATSRT aff 0.0594 aff_rescale 0.2523 cle 0.0603 tap -0.7160 COMB 0.2255
11 ID Sequence pep EELKKLLEQ aff 0.0560 aff_rescale 0.2379 cle 0.0374 tap -0.3800 COMB 0.2245
77 ID Sequence pep TGGIAIAMA aff 0.0566 aff_rescale 0.2403 cle 0.1980 tap -0.9770 COMB 0.2211
25 ID Sequence pep GFLFLTWIC aff 0.0507 aff_rescale 0.2153 cle 0.0248 tap 0.0300 COMB 0.2205
107 ID Sequence pep RSMWSFNPE aff 0.0651 aff_rescale 0.2764 cle 0.0254 tap -1.2060 COMB 0.2199
30 ID Sequence pep TWICLLQFA aff 0.0527 aff_rescale 0.2238 cle 0.0276 tap -0.1930 COMB 0.2183
214 ID Sequence pep SDNIALLVQ aff 0.0488 aff_rescale 0.2074 cle 0.2001 tap -0.4000 COMB 0.2174
78 ID Sequence pep GGIAIAMAC aff 0.0538 aff_rescale 0.2284 cle 0.0238 tap -0.3520 COMB 0.2144
199 ID Sequence pep YRIGNYKLN aff 0.0598 aff_rescale 0.2540 cle 0.0352 tap -0.9280 COMB 0.2129
33 ID Sequence pep CLLQFAYAN aff 0.0643 aff_rescale 0.2729 cle 0.0317 tap -1.3100 COMB 0.2121
144 ID Sequence pep ILRGHLRIA aff 0.0499 aff_rescale 0.2120 cle 0.1263 tap -0.3970 COMB 0.2111
35 ID Sequence pep LQFAYANRN aff 0.0613 aff_rescale 0.2602 cle 0.0299 tap -1.0760 COMB 0.2109
147 ID Sequence pep GHLRIAGHH aff 0.0501 aff_rescale 0.2126 cle 0.1724 tap -0.5570 COMB 0.2106
73 ID Sequence pep INWITGGIA aff 0.0519 aff_rescale 0.2204 cle 0.0516 tap -0.3610 COMB 0.2101
127 ID Sequence pep TILTRPLLE aff 0.0654 aff_rescale 0.2778 cle 0.0260 tap -1.4700 COMB 0.2082
81 ID Sequence pep AIAMACLVG aff 0.0607 aff_rescale 0.2577 cle 0.0272 tap -1.0970 COMB 0.2069
119 ID Sequence pep LLNVPLHGT aff 0.0553 aff_rescale 0.2350 cle 0.0657 tap -0.7670 COMB 0.2065
66 ID Sequence pep VLAAVYRIN aff 0.0613 aff_rescale 0.2605 cle 0.0265 tap -1.3220 COMB 0.1983
183 ID Sequence pep ASQRVAGDS aff 0.0694 aff_rescale 0.2946 cle 0.0235 tap -2.1230 COMB 0.1919
128 ID Sequence pep ILTRPLLES aff 0.0637 aff_rescale 0.2705 cle 0.2058 tap -2.2290 COMB 0.1899
155 ID Sequence pep HLGRCDIKD aff 0.0679 aff_rescale 0.2882 cle 0.0277 tap -2.0730 COMB 0.1887
195 ID Sequence pep AYSRYRIGN aff 0.0522 aff_rescale 0.2216 cle 0.0287 tap -0.7570 COMB 0.1881
113 ID Sequence pep NPETNILLN aff 0.0633 aff_rescale 0.2688 cle 0.0652 tap -1.8320 COMB 0.1870
133 ID Sequence pep LLESELVIG aff 0.0615 aff_rescale 0.2613 cle 0.0350 tap -1.6610 COMB 0.1835
194 ID Sequence pep AAYSRYRIG aff 0.0548 aff_rescale 0.2329 cle 0.0392 tap -1.1170 COMB 0.1829
109 ID Sequence pep MWSFNPETN aff 0.0535 aff_rescale 0.2271 cle 0.0254 tap -0.9720 COMB 0.1823
204 ID Sequence pep YKLNTDHSS aff 0.0634 aff_rescale 0.2692 cle 0.0730 tap -2.0570 COMB 0.1773
140 ID Sequence pep IGAVILRGH aff 0.0486 aff_rescale 0.2064 cle 0.0276 tap -0.7150 COMB 0.1747
184 ID Sequence pep SQRVAGDSG aff 0.0525 aff_rescale 0.2227 cle 0.0244 tap -1.0640 COMB 0.1732
176 ID Sequence pep LSYYKLGAS aff 0.0622 aff_rescale 0.2641 cle 0.0403 tap -2.0040 COMB 0.1700
161 ID Sequence pep IKDLPKEIT aff 0.0497 aff_rescale 0.2111 cle 0.0354 tap -0.9480 COMB 0.1690
91 ID Sequence pep MWLSYFIAS aff 0.0605 aff_rescale 0.2568 cle 0.0264 tap -1.8860 COMB 0.1664
4 ID Sequence pep SNGTITVEE aff 0.0606 aff_rescale 0.2575 cle 0.0295 tap -1.9670 COMB 0.1636
181 ID Sequence pep LGASQRVAG aff 0.0556 aff_rescale 0.2361 cle 0.0256 tap -1.5400 COMB 0.1629
3 ID Sequence pep DSNGTITVE aff 0.0539 aff_rescale 0.2286 cle 0.1436 tap -1.7810 COMB 0.1611
145 ID Sequence pep LRGHLRIAG aff 0.0519 aff_rescale 0.2206 cle 0.0481 tap -1.3390 COMB 0.1608
103 ID Sequence pep FARTRSMWS aff 0.0623 aff_rescale 0.2643 cle 0.0236 tap -2.1910 COMB 0.1583
70 ID Sequence pep VYRINWITG aff 0.0462 aff_rescale 0.1963 cle 0.0321 tap -0.8660 COMB 0.1578
17 ID Sequence pep LEQWNLVIG aff 0.0536 aff_rescale 0.2274 cle 0.0293 tap -1.5110 COMB 0.1562
208 ID Sequence pep TDHSSSSDN aff 0.0528 aff_rescale 0.2244 cle 0.0281 tap -1.4730 COMB 0.1549
205 ID Sequence pep KLNTDHSSS aff 0.0609 aff_rescale 0.2587 cle 0.0407 tap -2.2650 COMB 0.1516
100 ID Sequence pep FRLFARTRS aff 0.0559 aff_rescale 0.2371 cle 0.0801 tap -2.0620 COMB 0.1461
129 ID Sequence pep LTRPLLESE aff 0.0505 aff_rescale 0.2143 cle 0.0239 tap -1.5250 COMB 0.1416
10 ID Sequence pep VEELKKLLE aff 0.0525 aff_rescale 0.2229 cle 0.0239 tap -1.7730 COMB 0.1379
182 ID Sequence pep GASQRVAGD aff 0.0532 aff_rescale 0.2260 cle 0.0263 tap -1.8980 COMB 0.1351
13 ID Sequence pep LKKLLEQWN aff 0.0452 aff_rescale 0.1920 cle 0.0226 tap -1.4310 COMB 0.1238
159 ID Sequence pep CDIKDLPKE aff 0.0483 aff_rescale 0.2051 cle 0.0237 tap -1.7130 COMB 0.1230
201 ID Sequence pep IGNYKLNTD aff 0.0484 aff_rescale 0.2056 cle 0.0546 tap -2.0210 COMB 0.1128
206 ID Sequence pep LNTDHSSSS aff 0.0517 aff_rescale 0.2193 cle 0.0303 tap -2.3290 COMB 0.1074
203 ID Sequence pep NYKLNTDHS aff 0.0433 aff_rescale 0.1839 cle 0.1082 tap -1.9760 COMB 0.1013
152 ID Sequence pep AGHHLGRCD aff 0.0452 aff_rescale 0.1918 cle 0.0237 tap -1.8990 COMB 0.1004
189 ID Sequence pep GDSGFAAYS aff 0.0521 aff_rescale 0.2213 cle 0.0367 tap -2.5820 COMB 0.0977
165 ID Sequence pep PKEITVATS aff 0.0464 aff_rescale 0.1972 cle 0.0311 tap -2.7720 COMB 0.0633
----------------------------
Number of MHC ligands 10 identified. Number of peptides 214. Protein name Sequence
----------------------------

## Sheet: B-cell epitopes
No.	Chain	start	end	peptide	length	score
1	A	301	306	SGVTFQ	6	0.906
2	A	90	100	KVDTANPKTPK	11	0.782
3	A	44	82	CTSEDMLNPNYEDLLIRKSNHNFLVQAGNVQLRVIGHSM	39	0.771
4	A	212	248	VINGDRWFLNRFTTTLNDFNLVAMKYNYEPLTQDHVD	37	0.707
5	A	266	286	ASLKELLQNGMNGRTILGSAL	21	0.673
6	A	153	156	DYDC	4	0.655
7	A	183	197	GPFVDRQTAQAAGTD	15	0.578
8	A	167	170	LPTG	4	0.529
results taken by Ellipro using PDB structure of protein: Linear epitopes
Discontineous epitopes predicted by EliPro
No.	Residues	Length	score	Residues
1		77	0.706	A:G11, A:K12, A:G15, A:C16, A:C22, A:G23, A:T24, A:W31, A:D33, A:D34, A:R40, A:C44, A:T45, A:S46, A:E47, A:D48, A:M49, A:L50, A:N51, A:P52, A:N53, A:Y54, A:E55, A:D56, A:L57, A:L58, A:I59, A:R60, A:K61, A:S62, A:N63, A:H64, A:N65, A:L67, A:Q69, A:A70, A:G71, A:N72, A:V73, A:Q74, A:L75, A:R76, A:V77, A:I78, A:G79, A:H80, A:S81, A:M82, A:K90, A:V91, A:D92, A:T93, A:A94, A:N95, A:P96, A:K97, A:T98, …
2		79	0.703	A:S1, A:G2, A:F3, A:T198, A:T199, A:V212, A:I213, A:N214, A:G215, A:D216, A:R217, A:W218, A:F219, A:L220, A:N221, A:R222, A:F223, A:T224, A:T225, A:T226, A:L227, A:N228, A:D229, A:F230, A:N231, A:L232, A:V233, A:A234, A:M235, A:K236, A:Y237, A:N238, A:Y239, A:E240, A:P241, A:L242, A:T243, A:Q244, A:D245, A:V247, A:D248, A:G251, A:P252, A:S254, A:A255, A:Q256, A:T257, A:G258, A:I259, A:A260, A:V26…

## Sheet: Bepippered linear epitope predi
Average: 0.435 Minimum: 0.245 Maximum: 0.668
Predicted peptides:
No.	Start	End	Peptide	Length
1	5	20	NGTITVEELKKLLEQW	16
2	40	41	AN	2
3	132	137	PLLESE	6
4	161	163	IKD	3
5	180	191	KLGASQRVAGDS	12
6	199	218	YRIGNYKLNTDHSSSSDNIA	20
Predicted residue scores:
Position	Residue	Score	Assignment
0	M	0.283	.
1	A	0.347	.
2	D	0.418	.
3	S	0.474	.
4	N	0.531	E
5	G	0.531	E
6	T	0.536	E
7	I	0.542	E
8	T	0.526	E
9	V	0.529	E
10	E	0.532	E
11	E	0.526	E
12	L	0.51	E
13	K	0.516	E
14	K	0.537	E
15	L	0.539	E
16	L	0.532	E
17	E	0.546	E
18	Q	0.529	E
19	W	0.507	E
20	N	0.477	.
21	L	0.464	.
22	V	0.44	.
23	I	0.404	.
24	G	0.372	.
25	F	0.341	.
26	L	0.319	.
27	F	0.297	.
28	L	0.286	.
29	T	0.276	.
30	W	0.283	.
31	I	0.295	.
32	C	0.324	.
33	L	0.348	.
34	L	0.377	.
35	Q	0.405	.
36	F	0.433	.
37	A	0.465	.
38	Y	0.494	.
39	A	0.52	E
40	N	0.513	E
41	R	0.484	.
42	N	0.472	.
43	R	0.441	.
44	F	0.409	.
45	L	0.389	.
46	Y	0.361	.
47	I	0.344	.
48	I	0.319	.
49	K	0.305	.
50	L	0.306	.
51	I	0.29	.
52	F	0.297	.
53	L	0.3	.
54	W	0.298	.
55	L	0.295	.
56	L	0.29	.
57	W	0.285	.
58	P	0.283	.
59	V	0.273	.
60	T	0.268	.
61	L	0.252	.
62	A	0.246	.
63	C	0.251	.
64	F	0.258	.
65	V	0.273	.
66	L	0.306	.
67	A	0.34	.
68	A	0.376	.
69	V	0.418	.
70	Y	0.466	.
71	R	0.491	.
72	I	0.498	.
73	N	0.493	.
74	W	0.479	.
75	I	0.454	.
76	T	0.428	.
77	G	0.405	.
78	G	0.362	.
79	I	0.32	.
80	A	0.297	.
81	I	0.281	.
82	A	0.267	.
83	M	0.262	.
84	A	0.253	.
85	C	0.245	.
86	L	0.247	.
87	V	0.261	.
88	G	0.268	.
89	L	0.278	.
90	M	0.291	.
91	W	0.301	.
92	L	0.312	.
93	S	0.321	.
94	Y	0.33	.
95	F	0.327	.
96	I	0.348	.
97	A	0.356	.
98	S	0.359	.
99	F	0.366	.
100	R	0.39	.
101	L	0.405	.
102	F	0.429	.
103	A	0.446	.
104	R	0.462	.
105	T	0.451	.
106	R	0.461	.
107	S	0.47	.
108	M	0.481	.
109	W	0.484	.
110	S	0.496	.
111	F	0.481	.
112	N	0.486	.
113	P	0.468	.
114	E	0.453	.
115	T	0.426	.
116	N	0.411	.
117	I	0.376	.
118	L	0.36	.
119	L	0.33	.
120	N	0.335	.
121	V	0.317	.
122	P	0.327	.
123	L	0.346	.
124	H	0.374	.
125	G	0.388	.
126	T	0.424	.
127	I	0.436	.
128	L	0.449	.
129	T	0.463	.
130	R	0.488	.
131	P	0.503	E
132	L	0.521	E
133	L	0.531	E
134	E	0.535	E
135	S	0.514	E
136	E	0.503	E
137	L	0.481	.
138	V	0.456	.
139	I	0.428	.
140	G	0.419	.
141	A	0.404	.
142	V	0.394	.
143	I	0.393	.
144	L	0.391	.
145	R	0.401	.
146	G	0.41	.
147	H	0.418	.
148	L	0.429	.
149	R	0.431	.
150	I	0.428	.
151	A	0.422	.
152	G	0.426	.
153	H	0.447	.
154	H	0.431	.
155	L	0.456	.
156	G	0.467	.
157	R	0.484	.
158	C	0.494	.
159	D	0.496	.
160	I	0.506	E
161	K	0.508	E
162	D	0.508	E
163	L	0.498	.
164	P	0.482	.
165	K	0.45	.
166	E	0.423	.
167	I	0.411	.
168	T	0.41	.
169	V	0.408	.
170	A	0.4	.
171	T	0.394	.
172	S	0.418	.
173	R	0.422	.
174	T	0.451	.
175	L	0.473	.
176	S	0.484	.
177	Y	0.489	.
178	Y	0.497	.
179	K	0.516	E
180	L	0.532	E
181	G	0.549	E
182	A	0.572	E
183	S	0.594	E
184	Q	0.594	E
185	R	0.596	E
186	V	0.594	E
187	A	0.588	E
188	G	0.566	E
189	D	0.534	E
190	S	0.505	E
191	G	0.48	.
192	F	0.452	.
193	A	0.444	.
194	A	0.444	.
195	Y	0.451	.
196	S	0.462	.
197	R	0.484	.
198	Y	0.516	E
199	R	0.551	E
200	I	0.575	E
201	G	0.583	E
202	N	0.597	E
203	Y	0.607	E
204	K	0.62	E
205	L	0.634	E
206	N	0.654	E
207	T	0.664	E
208	D	0.658	E
209	H	0.657	E
210	S	0.666	E
211	S	0.668	E
212	S	0.664	E
213	S	0.654	E
214	D	0.628	E
215	N	0.598	E
216	I	0.573	E
217	A	0.548	E
218	L	0.478	.
219	L	0.411	.
220	V	0.342	.
221	Q	0.274	.

## Sheet: Sheet3
Chou & Fasman Beta-Turn Prediction
Average: 0.915 Minimum: 0.600 Maximum: 1.384
Predicted residue scores:
Position	Residue	Start	End	Peptide	Score
4	S	1	7	MADSNGT	1.176
5	N	2	8	ADSNGTI	1.157
6	G	3	9	DSNGTIT	1.2
7	T	4	10	SNGTITV	1.063
8	I	5	11	NGTITVE	0.964
9	T	6	12	GTITVEE	0.847
10	V	7	13	TITVEEL	0.709
11	E	8	14	ITVEELK	0.716
12	E	9	15	TVEELKK	0.793
13	L	10	16	VEELKKL	0.74
14	K	11	17	EELKKLL	0.753
15	K	12	18	ELKKLLE	0.753
16	L	13	19	LKKLLEQ	0.787
17	L	14	20	KKLLEQW	0.84
18	E	15	21	KLLEQWN	0.919
19	Q	16	22	LLEQWNL	0.859
20	W	17	23	LEQWNLV	0.846
21	N	18	24	EQWNLVI	0.829
22	L	19	25	QWNLVIG	0.946
23	V	20	26	WNLVIGF	0.891
24	I	21	27	NLVIGFL	0.839
25	G	22	28	LVIGFLF	0.701
26	F	23	29	VIGFLFL	0.701
27	L	24	30	IGFLFLT	0.767
28	F	25	31	GFLFLTW	0.837
29	L	26	32	FLFLTWI	0.681
30	T	27	33	LFLTWIC	0.766
31	W	28	34	FLTWICL	0.766
32	I	29	35	LTWICLL	0.764
33	C	30	36	TWICLLQ	0.82
34	L	31	37	WICLLQF	0.769
35	L	32	38	ICLLQFA	0.726
36	Q	33	39	CLLQFAY	0.821
37	F	34	40	LLQFAYA	0.746
38	A	35	41	LQFAYAN	0.884
39	Y	36	42	QFAYANR	0.936
40	A	37	43	FAYANRN	1.019
41	N	38	44	AYANRNR	1.069
42	R	39	45	YANRNRF	1.06
43	N	40	46	ANRNRFL	0.981
44	R	41	47	NRNRFLY	1.05
45	F	42	48	RNRFLYI	0.894
46	L	43	49	NRFLYII	0.826
47	Y	44	50	RFLYIIK	0.747
48	I	45	51	FLYIIKL	0.696
49	I	46	52	LYIIKLI	0.677
50	K	47	53	YIIKLIF	0.679
51	L	48	54	IIKLIFL	0.6
52	I	49	55	IKLIFLW	0.67
53	F	50	56	KLIFLWL	0.687
54	L	51	57	LIFLWLL	0.627
55	W	52	58	IFLWLLW	0.68
56	L	53	59	FLWLLWP	0.83
57	L	54	60	LWLLWPV	0.816
58	W	55	61	WLLWPVT	0.869
59	P	56	62	LLWPVTL	0.816
60	V	57	63	LWPVTLA	0.826
61	T	58	64	WPVTLAC	0.911
62	L	59	65	PVTLACF	0.86
63	A	60	66	VTLACFV	0.714
64	C	61	67	TLACFVL	0.727
65	F	62	68	LACFVLA	0.684
66	V	63	69	ACFVLAA	0.694
67	L	64	70	CFVLAAV	0.671
68	A	65	71	FVLAAVY	0.664
69	A	66	72	VLAAVYR	0.714
70	V	67	73	LAAVYRI	0.71
71	Y	68	74	AAVYRIN	0.849
72	R	69	75	AVYRINW	0.891
73	I	70	76	VYRINWI	0.864
74	N	71	77	YRINWIT	0.93
75	W	72	78	RINWITG	0.99
76	I	73	79	INWITGG	1.077
77	T	74	80	NWITGGI	1.077
78	G	75	81	WITGGIA	0.949
79	G	76	82	ITGGIAI	0.879
80	I	77	83	TGGIAIA	0.906
81	A	78	84	GGIAIAM	0.854
82	I	79	85	GIAIAMA	0.726
83	A	80	86	IAIAMAC	0.673
84	M	81	87	AIAMACL	0.69
85	A	82	88	IAMACLV	0.667
86	C	83	89	AMACLVG	0.823
87	L	84	90	MACLVGL	0.813
88	V	85	91	ACLVGLM	0.813
89	G	86	92	CLVGLMW	0.856
90	L	87	93	LVGLMWL	0.77
91	M	88	94	VGLMWLS	0.89
92	W	89	95	GLMWLSY	0.981
93	L	90	96	LMWLSYF	0.844
94	S	91	97	MWLSYFI	0.827
95	Y	92	98	WLSYFIA	0.836
96	F	93	99	LSYFIAS	0.903
97	I	94	100	SYFIASF	0.904
98	A	95	101	YFIASFR	0.836
99	S	96	102	FIASFRL	0.757
100	F	97	103	IASFRLF	0.757
101	R	98	104	ASFRLFA	0.784
102	L	99	105	SFRLFAR	0.826
103	F	100	106	FRLFART	0.759
104	A	101	107	RLFARTR	0.809
105	R	102	108	LFARTRS	0.877
106	T	103	109	FARTRSM	0.879
107	R	104	110	ARTRSMW	0.93
108	S	105	111	RTRSMWS	1.04
109	M	106	112	TRSMWSF	0.99
110	W	107	113	RSMWSFN	1.076
111	S	108	114	SMWSFNP	1.157
112	F	109	115	MWSFNPE	1.059
113	N	110	116	WSFNPET	1.11
114	P	111	117	SFNPETN	1.196
115	E	112	118	FNPETNI	1.059
116	T	113	119	NPETNIL	1.057
117	N	114	120	PETNILL	0.919
118	I	115	121	ETNILLN	0.924
119	L	116	122	TNILLNV	0.89
120	L	117	123	NILLNVP	0.97
121	N	118	124	ILLNVPL	0.831
122	V	119	125	LLNVPLH	0.9
123	P	120	126	LNVPLHG	1.039
124	L	121	127	NVPLHGT	1.091
125	H	122	128	VPLHGTI	0.936
126	G	123	129	PLHGTIL	0.949
127	T	124	130	LHGTILT	0.869
128	I	125	131	HGTILTR	0.92
129	L	126	132	GTILTRP	1.001
130	T	127	133	TILTRPL	0.863
131	R	128	134	ILTRPLL	0.81
132	P	129	135	LTRPLLE	0.849
133	L	130	136	TRPLLES	0.969
134	L	131	137	RPLLESE	0.937
135	E	132	138	PLLESEL	0.886
136	S	133	139	LLESELV	0.74
137	E	134	140	LESELVI	0.723
138	L	135	141	ESELVIG	0.861
139	V	136	142	SELVIGA	0.85
140	I	137	143	ELVIGAV	0.717
141	G	138	144	LVIGAVI	0.679
142	A	139	145	VIGAVIL	0.679
143	V	140	146	IGAVILR	0.743
144	I	141	147	GAVILRG	0.899
145	L	142	148	AVILRGH	0.811
146	R	143	149	VILRGHL	0.801
147	G	144	150	ILRGHLR	0.866
148	H	145	151	LRGHLRI	0.866
149	L	146	152	RGHLRIA	0.876
150	R	147	153	GHLRIAG	0.963
151	I	148	154	HLRIAGH	0.876
152	A	149	155	LRIAGHH	0.876
153	G	150	156	RIAGHHL	0.876
154	H	151	157	IAGHHLG	0.963
155	H	152	158	AGHHLGR	1.031
156	L	153	159	GHHLGRC	1.107
157	G	154	160	HHLGRCD	1.093
158	R	155	161	HLGRCDI	1.024
159	C	156	162	LGRCDIK	1.033
160	D	157	163	GRCDIKD	1.157
161	I	158	164	RCDIKDL	1.019
162	K	159	165	CDIKDLP	1.1
163	D	160	166	DIKDLPK	1.074
164	L	161	167	IKDLPKE	0.971
165	P	162	168	KDLPKEI	0.971
166	K	163	169	DLPKEIT	0.964
167	E	164	170	LPKEITV	0.827
168	I	165	171	PKEITVA	0.837
169	T	166	172	KEITVAT	0.757
170	V	167	173	EITVATS	0.817
171	A	168	174	ITVATSR	0.847
172	T	169	175	TVATSRT	0.917
173	S	170	176	VATSRTL	0.864
174	R	171	177	ATSRTLS	0.997
175	T	172	178	TSRTLSY	1.066
176	L	173	179	SRTLSYY	1.091
177	S	174	180	RTLSYYK	1.031
178	Y	175	181	TLSYYKL	0.98
179	Y	176	182	LSYYKLG	1.066
180	K	177	183	SYYKLGA	1.076
181	L	178	184	YYKLGAS	1.076
182	G	179	185	YKLGASQ	1.053
183	A	180	186	KLGASQR	1.026
184	S	181	187	LGASQRV	0.953
185	Q	182	188	GASQRVA	0.963
186	R	183	189	ASQRVAG	0.963
187	V	184	190	SQRVAGD	1.077
188	A	185	191	QRVAGDS	1.077
189	G	186	192	RVAGDSG	1.16
190	D	187	193	VAGDSGF	1.11
191	S	188	194	AGDSGFA	1.133
192	G	189	195	GDSGFAA	1.133
193	F	190	196	DSGFAAY	1.073
194	A	191	197	SGFAAYS	1.069
195	A	192	198	GFAAYSR	1
196	Y	193	199	FAAYSRY	0.94
197	S	194	200	AAYSRYR	0.99
198	R	195	201	AYSRYRI	0.963
199	Y	196	202	YSRYRIG	1.091
200	R	197	203	SRYRIGN	1.151
201	I	198	204	RYRIGNY	1.11
202	G	199	205	YRIGNYK	1.119
203	N	200	206	RIGNYKL	1.04
204	Y	201	207	IGNYKLN	1.127
205	K	202	208	GNYKLNT	1.197
206	L	203	209	NYKLNTD	1.183
207	N	204	210	YKLNTDH	1.096
208	T	205	211	KLNTDHS	1.137
209	D	206	212	LNTDHSS	1.197
210	H	207	213	NTDHSSS	1.317
211	S	208	214	TDHSSSS	1.299
212	S	209	215	DHSSSSD	1.37
213	S	210	216	HSSSSDN	1.384
214	S	211	217	SSSSDNI	1.316
215	D	212	218	SSSDNIA	1.206
216	N	213	219	SSDNIAL	1.086
217	I	214	220	SDNIALL	0.966
218	A	215	221	DNIALLV	0.833
219	L	216	222	NIALLVQ	0.764

## Sheet: Sheet1
Emini Surface Accessibility Prediction Results
Average: 1.000 Minimum: 0.078 Maximum: 5.199
Predicted peptides:
No.	Start	End	Peptide	Length
1	11	20	EELKKLLEQW	10
2	38	44	AYANRNR	7
3	103	109	FARTRSM	7
4	162	167	KDLPKE	6
5	171	188	ATSRTLSYYKLGASQRVA	18
6	195	202	AYSRYRIG	8
7	204	215	YKLNTDHSSSSD	12
Predicted residue scores:
Position	Residue	Start	End	Peptide	Score
3	D	1	6	MADSNG	1.179
4	S	2	7	ADSNGT	1.719
5	N	3	8	DSNGTI	1.193
6	G	4	9	SNGTIT	1.031
7	T	5	10	NGTITV	0.571
8	I	6	11	GTITVE	0.615
9	T	7	12	TITVEE	1.076
10	V	8	13	ITVEEL	0.615
11	E	9	14	TVEELK	1.754
12	E	10	15	VEELKK	2.431
13	L	11	16	EELKKL	2.701
14	K	12	17	ELKKLL	1.286
15	K	13	18	LKKLLE	1.286
16	L	14	19	KKLLEQ	2.701
17	L	15	20	KLLEQW	1.42
18	E	16	21	LLEQWN	1.142
19	Q	17	22	LEQWNL	1.142
20	W	18	23	EQWNLV	1.028
21	N	19	24	QWNLVI	0.416
22	L	20	25	WNLVIG	0.238
23	V	21	26	NLVIGF	0.196
24	I	22	27	LVIGFL	0.1
25	G	23	28	VIGFLF	0.105
26	F	24	29	IGFLFL	0.117
27	L	25	30	GFLFLT	0.241
28	F	26	31	FLFLTW	0.256
29	L	27	32	LFLTWI	0.207
30	T	28	33	FLTWIC	0.135
31	W	29	34	LTWICL	0.128
32	I	30	35	TWICLL	0.128
33	C	31	36	WICLLQ	0.154
34	L	32	37	ICLLQF	0.127
35	L	33	38	CLLQFA	0.183
36	Q	34	39	LLQFAY	0.535
37	F	35	40	LQFAYA	0.655
38	A	36	41	QFAYAN	1.277
39	Y	37	42	FAYANR	1.444
40	A	38	43	AYANRN	2.682
41	N	39	44	YANRNR	5.199
42	R	40	45	ANRNRF	2.873
43	N	41	46	NRNRFL	2.346
44	R	42	47	RNRFLY	2.285
45	F	43	48	NRFLYI	0.818
46	L	44	49	RFLYII	0.357
47	Y	45	50	FLYIIK	0.364
48	I	46	51	LYIIKL	0.347
49	I	47	52	YIIKLI	0.295
50	K	48	53	IIKLIF	0.163
51	L	49	54	IKLIFL	0.192
52	I	50	55	KLIFLW	0.287
53	F	51	56	LIFLWL	0.119
54	L	52	57	IFLWLL	0.119
55	W	53	58	FLWLLW	0.178
56	L	54	59	LWLLWP	0.317
57	L	55	60	WLLWPV	0.286
58	W	56	61	LLWPVT	0.392
59	P	57	62	LWPVTL	0.392
60	V	58	63	WPVTLA	0.48
61	T	59	64	PVTLAC	0.245
62	L	60	65	VTLACF	0.137
63	A	61	66	TLACFV	0.137
64	C	62	67	LACFVL	0.078
65	F	63	68	ACFVLA	0.096
66	V	64	69	CFVLAA	0.096
67	L	65	70	FVLAAV	0.133
68	A	66	71	VLAAVY	0.241
69	A	67	72	LAAVYR	0.635
70	V	68	73	AAVYRI	0.54
71	Y	69	74	AVYRIN	0.859
72	R	70	75	VYRINW	0.894
73	I	71	76	YRINWI	0.844
74	N	72	77	RINWIT	0.778
75	W	73	78	INWITG	0.393
76	I	74	79	NWITGG	0.555
77	T	75	80	WITGGI	0.242
78	G	76	81	ITGGIA	0.232
79	G	77	82	TGGIAI	0.232
80	I	78	83	GGIAIA	0.163
81	A	79	84	GIAIAM	0.163
82	I	80	85	IAIAMA	0.166
83	A	81	86	AIAMAC	0.127
84	M	82	87	IAMACL	0.104
85	A	83	88	AMACLV	0.11
86	C	84	89	MACLVG	0.107
87	L	85	90	ACLVGL	0.09
88	V	86	91	CLVGLM	0.088
89	G	87	92	LVGLMW	0.172
90	L	88	93	VGLMWL	0.172
91	M	89	94	GLMWLS	0.311
92	W	90	95	LMWLSY	0.492
93	L	91	96	MWLSYF	0.517
94	S	92	97	WLSYFI	0.366
95	Y	93	98	LSYFIA	0.352
96	F	94	99	SYFIAS	0.571
97	I	95	100	YFIASF	0.369
98	A	96	101	FIASFR	0.461
99	S	97	102	IASFRL	0.439
100	F	98	103	ASFRLF	0.543
101	R	99	104	SFRLFA	0.543
102	L	100	105	FRLFAR	0.793
103	F	101	106	RLFART	1.322
104	A	102	107	LFARTR	1.322
105	R	103	108	FARTRS	2.149
106	T	104	109	ARTRSM	2.456
107	R	105	110	RTRSMW	2.556
108	S	106	111	TRSMWS	1.749
109	M	107	112	RSMWSF	1.049
110	W	108	113	SMWSFN	0.862
111	S	109	114	MWSFNP	0.994
112	F	110	115	WSFNPE	1.74
113	N	111	116	SFNPET	2.388
114	P	112	117	FNPETN	2.865
115	E	113	118	NPETNI	2.32
116	T	114	119	PETNIL	1.19
117	N	115	120	ETNILL	0.634
118	I	116	121	TNILLN	0.589
119	L	117	122	NILLNV	0.303
120	L	118	123	ILLNVP	0.291
121	N	119	124	LLNVPL	0.343
122	V	120	125	LNVPLH	0.565
123	P	121	126	NVPLHG	0.679
124	L	122	127	VPLHGT	0.609
125	H	123	128	PLHGTI	0.575
126	G	124	129	LHGTIL	0.307
127	T	125	130	HGTILT	0.537
128	I	126	131	GTILTR	0.773
129	L	127	132	TILTRP	1.207
130	T	128	133	ILTRPL	0.69
131	R	129	134	LTRPLL	0.812
132	P	130	135	TRPLLE	1.704
133	L	131	136	RPLLES	1.583
134	L	132	137	PLLESE	1.399
135	E	133	138	LLESEL	0.746
136	S	134	139	LESELV	0.672
137	E	135	140	ESELVI	0.571
138	L	136	141	SELVIG	0.326
139	V	137	142	ELVIGA	0.246
140	I	138	143	LVIGAV	0.105
141	G	139	144	VIGAVI	0.09
142	A	140	145	IGAVIL	0.1
143	V	141	146	GAVILR	0.278
144	I	142	147	AVILRG	0.278
145	L	143	148	VILRGH	0.375
146	R	144	149	ILRGHL	0.416
147	G	145	150	LRGHLR	1.163
148	H	146	151	RGHLRI	0.989
149	L	147	152	GHLRIA	0.51
150	R	148	153	HLRIAG	0.51
151	I	149	154	LRIAGH	0.51
152	A	150	155	RIAGHH	0.841
153	G	151	156	IAGHHL	0.354
154	H	152	157	AGHHLG	0.5
155	H	153	158	GHHLGR	0.97
156	L	154	159	HHLGRC	0.525
157	G	155	160	HLGRCD	0.645
158	R	156	161	LGRCDI	0.332
159	C	157	162	GRCDIK	0.805
160	D	158	163	RCDIKD	1.359
161	I	159	164	CDIKDL	0.572
162	K	160	165	DIKDLP	1.651
163	D	161	166	IKDLPK	1.977
164	L	162	167	KDLPKE	4.883
165	P	163	168	DLPKEI	1.712
166	K	164	169	LPKEIT	1.479
167	E	165	170	PKEITV	1.331
168	I	166	171	KEITVA	0.87
169	T	167	172	EITVAT	0.628
170	V	168	173	ITVATS	0.486
171	A	169	174	TVATSR	1.357
172	T	170	175	VATSRT	1.357
173	S	171	176	ATSRTL	1.508
174	R	172	177	TSRTLS	2
175	T	173	178	SRTLSY	2.172
176	L	174	179	RTLSYY	2.539
177	S	175	180	TLSYYK	2.593
178	Y	176	181	LSYYKL	1.482
179	Y	177	182	SYYKLG	1.778
180	K	178	183	YYKLGA	1.34
181	L	179	184	YKLGAS	1.146
182	G	180	185	KLGASQ	1.267
183	A	181	186	LGASQR	1.241
184	S	182	187	GASQRV	1.117
185	Q	183	188	ASQRVA	1.14
186	R	184	189	SQRVAG	1.117
187	V	185	190	QRVAGD	1.392
188	A	186	191	RVAGDS	1.077
189	G	187	192	VAGDSG	0.544
190	D	188	193	AGDSGF	0.635
191	S	189	194	GDSGFA	0.635
192	G	190	195	DSGFAA	0.648
193	F	191	196	SGFAAY	0.608
194	A	192	197	GFAAYS	0.608
195	A	193	198	FAAYSR	1.203
196	Y	194	199	AAYSRY	2.177
197	S	195	200	AYSRYR	4.222
198	R	196	201	YSRYRI	2.929
199	Y	197	202	SRYRIG	1.85
200	R	198	203	RYRIGN	2.22
201	I	199	204	YRIGNY	1.776
202	G	200	205	RIGNYK	2.267
203	N	201	206	IGNYKL	0.954
204	Y	202	207	GNYKLN	2.19
205	K	203	208	NYKLNT	3.193
206	L	204	209	YKLNTD	3.316
207	N	205	210	KLNTDH	2.88
208	T	206	211	LNTDHS	1.93
209	D	207	212	NTDHSS	3.136
210	H	208	213	TDHSSS	2.613
211	S	209	214	DHSSSS	2.427
212	S	210	215	HSSSSD	2.427
213	S	211	216	SSSSDN	2.868
214	S	212	217	SSSDNI	1.5
215	D	213	218	SSDNIA	1.131
216	N	214	219	SDNIAL	0.696
217	I	215	220	DNIALL	0.428
218	A	216	221	NIALLV	0.19
219	L	217	222	IALLVQ	0.205

## Sheet: Sheet2
Karplus & Schulz Flexibility Prediction Results
Average: 0.970 Minimum: 0.873 Maximum: 1.115
Predicted residue scores:
Position	Residue	Start	End	Peptide	Score
4	S	1	7	MADSNGT	1.092
5	N	2	8	ADSNGTI	1.102
6	G	3	9	DSNGTIT	1.09
7	T	4	10	SNGTITV	1.056
8	I	5	11	NGTITVE	1.023
9	T	6	12	GTITVEE	1.003
10	V	7	13	TITVEEL	0.996
11	E	8	14	ITVEELK	1.005
12	E	9	15	TVEELKK	1.019
13	L	10	16	VEELKKL	1.025
14	K	11	17	EELKKLL	1.029
15	K	12	18	ELKKLLE	1.024
16	L	13	19	LKKLLEQ	1.013
17	L	14	20	KKLLEQW	1.004
18	E	15	21	KLLEQWN	0.993
19	Q	16	22	LLEQWNL	0.981
20	W	17	23	LEQWNLV	0.965
21	N	18	24	EQWNLVI	0.949
22	L	19	25	QWNLVIG	0.935
23	V	20	26	WNLVIGF	0.922
24	I	21	27	NLVIGFL	0.917
25	G	22	28	LVIGFLF	0.915
26	F	23	29	VIGFLFL	0.917
27	L	24	30	IGFLFLT	0.922
28	F	25	31	GFLFLTW	0.927
29	L	26	32	FLFLTWI	0.928
30	T	27	33	LFLTWIC	0.924
31	W	28	34	FLTWICL	0.918
32	I	29	35	LTWICLL	0.915
33	C	30	36	TWICLLQ	0.916
34	L	31	37	WICLLQF	0.918
35	L	32	38	ICLLQFA	0.919
36	Q	33	39	CLLQFAY	0.909
37	F	34	40	LLQFAYA	0.903
38	A	35	41	LQFAYAN	0.903
39	Y	36	42	QFAYANR	0.914
40	A	37	43	FAYANRN	0.95
41	N	38	44	AYANRNR	0.988
42	R	39	45	YANRNRF	1.014
43	N	40	46	ANRNRFL	1.023
44	R	41	47	NRNRFLY	0.998
45	F	42	48	RNRFLYI	0.957
46	L	43	49	NRFLYII	0.921
47	Y	44	50	RFLYIIK	0.901
48	I	45	51	FLYIIKL	0.906
49	I	46	52	LYIIKLI	0.921
50	K	47	53	YIIKLIF	0.939
51	L	48	54	IIKLIFL	0.94
52	I	49	55	IKLIFLW	0.923
53	F	50	56	KLIFLWL	0.909
54	L	51	57	LIFLWLL	0.894
55	W	52	58	IFLWLLW	0.887
56	L	53	59	FLWLLWP	0.899
57	L	54	60	LWLLWPV	0.911
58	W	55	61	WLLWPVT	0.923
59	P	56	62	LLWPVTL	0.939
60	V	57	63	LWPVTLA	0.943
61	T	58	64	WPVTLAC	0.941
62	L	59	65	PVTLACF	0.936
63	A	60	66	VTLACFV	0.926
64	C	61	67	TLACFVL	0.92
65	F	62	68	LACFVLA	0.916
66	V	63	69	ACFVLAA	0.911
67	L	64	70	CFVLAAV	0.909
68	A	65	71	FVLAAVY	0.906
69	A	66	72	VLAAVYR	0.906
70	V	67	73	LAAVYRI	0.914
71	Y	68	74	AAVYRIN	0.923
72	R	69	75	AVYRINW	0.931
73	I	70	76	VYRINWI	0.938
74	N	71	77	YRINWIT	0.94
75	W	72	78	RINWITG	0.955
76	I	73	79	INWITGG	0.979
77	T	74	80	NWITGGI	1.003
78	G	75	81	WITGGIA	1.014
79	G	76	82	ITGGIAI	0.995
80	I	77	83	TGGIAIA	0.959
81	A	78	84	GGIAIAM	0.917
82	I	79	85	GIAIAMA	0.885
83	A	80	86	IAIAMAC	0.874
84	M	81	87	AIAMACL	0.873
85	A	82	88	IAMACLV	0.886
86	C	83	89	AMACLVG	0.901
87	L	84	90	MACLVGL	0.915
88	V	85	91	ACLVGLM	0.919
89	G	86	92	CLVGLMW	0.908
90	L	87	93	LVGLMWL	0.898
91	M	88	94	VGLMWLS	0.883
92	W	89	95	GLMWLSY	0.883
93	L	90	96	LMWLSYF	0.898
94	S	91	97	MWLSYFI	0.905
95	Y	92	98	WLSYFIA	0.915
96	F	93	99	LSYFIAS	0.918
97	I	94	100	SYFIASF	0.914
98	A	95	101	YFIASFR	0.918
99	S	96	102	FIASFRL	0.921
100	F	97	103	IASFRLF	0.924
101	R	98	104	ASFRLFA	0.928
102	L	99	105	SFRLFAR	0.937
103	F	100	106	FRLFART	0.952
104	A	101	107	RLFARTR	0.976
105	R	102	108	LFARTRS	1.005
106	T	103	109	FARTRSM	1.016
107	R	104	110	ARTRSMW	1.01
108	S	105	111	RTRSMWS	0.989
109	M	106	112	TRSMWSF	0.954
110	W	107	113	RSMWSFN	0.939
111	S	108	114	SMWSFNP	0.942
112	F	109	115	MWSFNPE	0.963
113	N	110	116	WSFNPET	1
114	P	111	117	SFNPETN	1.028
115	E	112	118	FNPETNI	1.038
116	T	113	119	NPETNIL	1.026
117	N	114	120	PETNILL	0.998
118	I	115	121	ETNILLN	0.965
119	L	116	122	TNILLNV	0.948
120	L	117	123	NILLNVP	0.943
121	N	118	124	ILLNVPL	0.944
122	V	119	125	LLNVPLH	0.952
123	P	120	126	LNVPLHG	0.958
124	L	121	127	NVPLHGT	0.97
125	H	122	128	VPLHGTI	0.979
126	G	123	129	PLHGTIL	0.986
127	T	124	130	LHGTILT	0.99
128	I	125	131	HGTILTR	0.986
129	L	126	132	GTILTRP	0.999
130	T	127	133	TILTRPL	1.01
131	R	128	134	ILTRPLL	1.016
132	P	129	135	LTRPLLE	1.022
133	L	130	136	TRPLLES	1.022
134	L	131	137	RPLLESE	1.026
135	E	132	138	PLLESEL	1.036
136	S	133	139	LLESELV	1.038
137	E	134	140	LESELVI	1.018
138	L	135	141	ESELVIG	0.986
139	V	136	142	SELVIGA	0.953
140	I	137	143	ELVIGAV	0.927
141	G	138	144	LVIGAVI	0.918
142	A	139	145	VIGAVIL	0.918
143	V	140	146	IGAVILR	0.925
144	I	141	147	GAVILRG	0.939
145	L	142	148	AVILRGH	0.959
146	R	143	149	VILRGHL	0.978
147	G	144	150	ILRGHLR	0.983
148	H	145	151	LRGHLRI	0.97
149	L	146	152	RGHLRIA	0.953
150	R	147	153	GHLRIAG	0.933
151	I	148	154	HLRIAGH	0.924
152	A	149	155	LRIAGHH	0.924
153	G	150	156	RIAGHHL	0.926
154	H	151	157	IAGHHLG	0.938
155	H	152	158	AGHHLGR	0.951
156	L	153	159	GHHLGRC	0.968
157	G	154	160	HHLGRCD	0.983
158	R	155	161	HLGRCDI	0.988
159	C	156	162	LGRCDIK	0.991
160	D	157	163	GRCDIKD	0.998
161	I	158	164	RCDIKDL	1.009
162	K	159	165	CDIKDLP	1.028
163	D	160	166	DIKDLPK	1.044
164	L	161	167	IKDLPKE	1.049
165	P	162	168	KDLPKEI	1.053
166	K	163	169	DLPKEIT	1.043
167	E	164	170	LPKEITV	1.023
168	I	165	171	PKEITVA	0.999
169	T	166	172	KEITVAT	0.977
170	V	167	173	EITVATS	0.979
171	A	168	174	ITVATSR	0.998
172	T	169	175	TVATSRT	1.029
173	S	170	176	VATSRTL	1.052
174	R	171	177	ATSRTLS	1.045
175	T	172	178	TSRTLSY	1.024
176	L	173	179	SRTLSYY	0.989
177	S	174	180	RTLSYYK	0.965
178	Y	175	181	TLSYYKL	0.959
179	Y	176	182	LSYYKLG	0.959
180	K	177	183	SYYKLGA	0.974
181	L	178	184	YYKLGAS	0.983
182	G	179	185	YKLGASQ	1.001
183	A	180	186	KLGASQR	1.027
184	S	181	187	LGASQRV	1.038
185	Q	182	188	GASQRVA	1.043
186	R	183	189	ASQRVAG	1.029
187	V	184	190	SQRVAGD	1.008
188	A	185	191	QRVAGDS	1.009
189	G	186	192	RVAGDSG	1.023
190	D	187	193	VAGDSGF	1.036
191	S	188	194	AGDSGFA	1.04
192	G	189	195	GDSGFAA	1.012
193	F	190	196	DSGFAAY	0.971
194	A	191	197	SGFAAYS	0.946
195	A	192	198	GFAAYSR	0.939
196	Y	193	199	FAAYSRY	0.953
197	S	194	200	AAYSRYR	0.973
198	R	195	201	AYSRYRI	0.981
199	Y	196	202	YSRYRIG	0.981
200	R	197	203	SRYRIGN	0.98
201	I	198	204	RYRIGNY	0.985
202	G	199	205	YRIGNYK	0.996
203	N	200	206	RIGNYKL	1.001
204	Y	201	207	IGNYKLN	1.004
205	K	202	208	GNYKLNT	1.009
206	L	203	209	NYKLNTD	1.014
207	N	204	210	YKLNTDH	1.024
208	T	205	211	KLNTDHS	1.036
209	D	206	212	LNTDHSS	1.048
210	H	207	213	NTDHSSS	1.062
211	S	208	214	TDHSSSS	1.088
212	S	209	215	DHSSSSD	1.109
213	S	210	216	HSSSSDN	1.115
214	S	211	217	SSSSDNI	1.098
215	D	212	218	SSSDNIA	1.053
216	N	213	219	SSDNIAL	1.001
217	I	214	220	SDNIALL	0.954
218	A	215	221	DNIALLV	0.926

## Sheet: Sheet4
Kolaskar & Tongaonkar Antigenicity Results
Average: 1.053 Minimum: 0.904 Maximum: 1.235
Predicted peptides:
No.	Start	End	Peptide	Length
1	29	38	LTWICLLQFA	10
2	46	71	LYIIKLIFLWLLWPVTLACFVLAAVY	26
3	83	91	AMACLVGLM	9
4	93	101	LSYFIASFR	9
5	139	148	VIGAVILRGH	10
Predicted residue scores:
Position	Residue	Start	End	Peptide	Score
4	S	1	7	MADSNGT	0.904
5	N	2	8	ADSNGTI	0.95
6	G	3	9	DSNGTIT	0.928
7	T	4	10	SNGTITV	1.002
8	I	5	11	NGTITVE	0.979
9	T	6	12	GTITVEE	0.99
10	V	7	13	TITVEEL	1.044
11	E	8	14	ITVEELK	1.047
12	E	9	15	TVEELKK	1.015
13	L	10	16	VEELKKL	1.064
14	K	11	17	EELKKLL	1.045
15	K	12	18	ELKKLLE	1.045
16	L	13	19	LKKLLEQ	1.068
17	L	14	20	KKLLEQW	1.017
18	E	15	21	KLLEQWN	0.995
19	Q	16	22	LLEQWNL	1.041
20	W	17	23	LEQWNLV	1.06
21	N	18	24	EQWNLVI	1.046
22	L	19	25	QWNLVIG	1.049
23	V	20	26	WNLVIGF	1.06
24	I	21	27	NLVIGFL	1.111
25	G	22	28	LVIGFLF	1.156
26	F	23	29	VIGFLFL	1.156
27	L	24	30	IGFLFLT	1.088
28	F	25	31	GFLFLTW	1.051
29	L	26	32	FLFLTWI	1.091
30	T	27	33	LFLTWIC	1.137
31	W	28	34	FLTWICL	1.137
32	I	29	35	LTWICLL	1.159
33	C	30	36	TWICLLQ	1.126
34	L	31	37	WICLLQF	1.152
35	L	32	38	ICLLQFA	1.176
36	Q	33	39	CLLQFAY	1.178
37	F	34	40	LLQFAYA	1.128
38	A	35	41	LQFAYAN	1.06
39	Y	36	42	QFAYANR	1.006
40	A	37	43	FAYANRN	0.972
41	N	38	44	AYANRNR	0.941
42	R	39	45	YANRNRF	0.945
43	N	40	46	ANRNRFL	0.958
44	R	41	47	NRNRFLY	0.971
45	F	42	48	RNRFLYI	1.025
46	L	43	49	NRFLYII	1.065
47	Y	44	50	RFLYIIK	1.087
48	I	45	51	FLYIIKL	1.141
49	I	46	52	LYIIKLI	1.15
50	K	47	53	YIIKLIF	1.127
51	L	48	54	IIKLIFL	1.14
52	I	49	55	IKLIFLW	1.103
53	F	50	56	KLIFLWL	1.117
54	L	51	57	LIFLWLL	1.162
55	W	52	58	IFLWLLW	1.111
56	L	53	59	FLWLLWP	1.099
57	L	54	60	LWLLWPV	1.14
58	W	55	61	WLLWPVT	1.092
59	P	56	62	LLWPVTL	1.143
60	V	57	63	LWPVTLA	1.116
61	T	58	64	WPVTLAC	1.139
62	L	59	65	PVTLACF	1.168
63	A	60	66	VTLACFV	1.213
64	C	61	67	TLACFVL	1.194
65	F	62	68	LACFVLA	1.216
66	V	63	69	ACFVLAA	1.19
67	L	64	70	CFVLAAV	1.235
68	A	65	71	FVLAAVY	1.199
69	A	66	72	VLAAVYR	1.168
70	V	67	73	LAAVYRI	1.135
71	Y	68	74	AAVYRIN	1.068
72	R	69	75	AVYRINW	1.043
73	I	70	76	VYRINWI	1.056
74	N	71	77	YRINWIT	0.988
75	W	72	78	RINWITG	0.947
76	I	73	79	INWITGG	0.947
77	T	74	80	NWITGGI	0.947
78	G	75	81	WITGGIA	0.988
79	G	76	82	ITGGIAI	1.025
80	I	77	83	TGGIAIA	1.013
81	A	78	84	GGIAIAM	1.001
82	I	79	85	GIAIAMA	1.028
83	A	80	86	IAIAMAC	1.105
84	M	81	87	AIAMACL	1.119
85	A	82	88	IAMACLV	1.164
86	C	83	89	AMACLVG	1.125
87	L	84	90	MACLVGL	1.151
88	V	85	91	ACLVGLM	1.151
89	G	86	92	CLVGLMW	1.127
90	L	87	93	LVGLMWL	1.104
91	M	88	94	VGLMWLS	1.07
92	W	89	95	GLMWLSY	1.038
93	L	90	96	LMWLSYF	1.069
94	S	91	97	MWLSYFI	1.055
95	Y	92	98	WLSYFIA	1.089
96	F	93	99	LSYFIAS	1.106
97	I	94	100	SYFIASF	1.083
98	A	95	101	YFIASFR	1.063
99	S	96	102	FIASFRL	1.076
100	F	97	103	IASFRLF	1.076
101	R	98	104	ASFRLFA	1.064
102	L	99	105	SFRLFAR	1.036
103	F	100	106	FRLFART	1.022
104	A	101	107	RLFARTR	0.99
105	R	102	108	LFARTRS	1.01
106	T	103	109	FARTRSM	0.95
107	R	104	110	ARTRSMW	0.921
108	S	105	111	RTRSMWS	0.914
109	M	106	112	TRSMWSF	0.945
110	W	107	113	RSMWSFN	0.926
111	S	108	114	SMWSFNP	0.953
112	F	109	115	MWSFNPE	0.93
113	N	110	116	WSFNPET	0.942
114	P	111	117	SFNPETN	0.926
115	E	112	118	FNPETNI	0.946
116	T	113	119	NPETNIL	0.968
117	N	114	120	PETNILL	1.036
118	I	115	121	ETNILLN	0.995
119	L	116	122	TNILLNV	1.071
120	L	117	123	NILLNVP	1.093
121	N	118	124	ILLNVPL	1.161
122	V	119	125	LLNVPLH	1.154
123	P	120	126	LNVPLHG	1.1
124	L	121	127	NVPLHGT	1.052
125	H	122	128	VPLHGTI	1.105
126	G	123	129	PLHGTIL	1.086
127	T	124	130	LHGTILT	1.064
128	I	125	131	HGTILTR	1.01
129	L	126	132	GTILTRP	1.004
130	T	127	133	TILTRPL	1.058
131	R	128	134	ILTRPLL	1.107
132	P	129	135	LTRPLLE	1.064
133	L	130	136	TRPLLES	1.03
134	L	131	137	RPLLESE	1.022
135	E	132	138	PLLESEL	1.075
136	S	133	139	LLESELV	1.121
137	E	134	140	LESELVI	1.107
138	L	135	141	ESELVIG	1.053
139	V	136	142	SELVIGA	1.084
140	I	137	143	ELVIGAV	1.137
141	G	138	144	LVIGAVI	1.18
142	A	139	145	VIGAVIL	1.18
143	V	140	146	IGAVILR	1.107
144	I	141	147	GAVILRG	1.067
145	L	142	148	AVILRGH	1.1
146	R	143	149	VILRGHL	1.127
147	G	144	150	ILRGHLR	1.054
148	H	145	151	LRGHLRI	1.054
149	L	146	152	RGHLRIA	1.027
150	R	147	153	GHLRIAG	1.027
151	I	148	154	HLRIAGH	1.06
152	A	149	155	LRIAGHH	1.06
153	G	150	156	RIAGHHL	1.06
154	H	151	157	IAGHHLG	1.061
155	H	152	158	AGHHLGR	1.021
156	L	153	159	GHHLGRC	1.07
157	G	154	160	HHLGRCD	1.069
158	R	155	161	HLGRCDI	1.076
159	C	156	162	LGRCDIK	1.051
160	D	157	163	GRCDIKD	0.996
161	I	158	164	RCDIKDL	1.05
162	K	159	165	CDIKDLP	1.077
163	D	160	166	DIKDLPK	1.008
164	L	161	167	IKDLPKE	1.006
165	P	162	168	KDLPKEI	1.006
166	K	163	169	DLPKEIT	1.003
167	E	164	170	LPKEITV	1.077
168	I	165	171	PKEITVA	1.05
169	T	166	172	KEITVAT	1.028
170	V	167	173	EITVATS	1.04
171	A	168	174	ITVATSR	1.043
172	T	169	175	TVATSRT	1.008
173	S	170	176	VATSRTL	1.057
174	R	171	177	ATSRTLS	1.004
175	T	172	178	TSRTLSY	1.018
176	L	173	179	SRTLSYY	1.054
177	S	174	180	RTLSYYK	1.042
178	Y	175	181	TLSYYKL	1.096
179	Y	176	182	LSYYKLG	1.091
180	K	177	183	SYYKLGA	1.065
181	L	178	184	YYKLGAS	1.065
182	G	179	185	YKLGASQ	1.044
183	A	180	186	KLGASQR	1.003
184	S	181	187	LGASQRV	1.067
185	Q	182	188	GASQRVA	1.041
186	R	183	189	ASQRVAG	1.041
187	V	184	190	SQRVAGD	1.012
188	A	185	191	QRVAGDS	1.012
189	G	186	192	RVAGDSG	0.992
190	D	187	193	VAGDSGF	1.023
191	S	188	194	AGDSGFA	0.978
192	G	189	195	GDSGFAA	0.978
193	F	190	196	DSGFAAY	1.019
194	A	191	197	SGFAAYS	1.04
195	A	192	198	GFAAYSR	1.02
196	Y	193	199	FAAYSRY	1.061
197	S	194	200	AAYSRYR	1.03
198	R	195	201	AYSRYRI	1.042
199	Y	196	202	YSRYRIG	1.015
200	R	197	203	SRYRIGN	0.96
201	I	198	204	RYRIGNY	0.981
202	G	199	205	YRIGNYK	0.99
203	N	200	206	RIGNYKL	1.002
204	Y	201	207	IGNYKLN	0.988
205	K	202	208	GNYKLNT	0.954
206	L	203	209	NYKLNTD	0.953
207	N	204	210	YKLNTDH	1
208	T	205	211	KLNTDHS	0.978
209	D	206	212	LNTDHSS	0.99
210	H	207	213	NTDHSSS	0.956
211	S	208	214	TDHSSSS	0.99
212	S	209	215	DHSSSSD	0.984
213	S	210	216	HSSSSDN	0.971
214	S	211	217	SSSSDNI	0.977
215	D	212	218	SSSDNIA	0.985
216	N	213	219	SSDNIAL	1.019
217	I	214	220	SDNIALL	1.053
218	A	215	221	DNIALLV	1.106
219	L	216	222	NIALLVQ	1.127

## Sheet: Sheet5
Parker Hydrophilicity Prediction Results
Average: -0.499 Minimum: -9.257 Maximum: 6.871
Predicted residue scores:
Position	Residue	Start	End	Peptide	Score
4	S	1	7	MADSNGT	4.614
5	N	2	8	ADSNGTI	4.071
6	G	3	9	DSNGTIT	4.514
7	T	4	10	SNGTITV	2.557
8	I	5	11	NGTITVE	2.743
9	T	6	12	GTITVEE	2.857
10	V	7	13	TITVEEL	0.729
11	E	8	14	ITVEELK	0.8
12	E	9	15	TVEELKK	2.757
13	L	10	16	VEELKKL	0.7
14	K	11	17	EELKKLL	-0.086
15	K	12	18	ELKKLLE	-0.086
16	L	13	19	LKKLLEQ	-0.343
17	L	14	20	KKLLEQW	-0.457
18	E	15	21	KLLEQWN	-0.271
19	Q	16	22	LLEQWNL	-2.4
20	W	17	23	LEQWNLV	-1.614
21	N	18	24	EQWNLVI	-1.443
22	L	19	25	QWNLVIG	-1.743
23	V	20	26	WNLVIGF	-3.914
24	I	21	27	NLVIGFL	-3.8
25	G	22	28	LVIGFLF	-6.114
26	F	23	29	VIGFLFL	-6.114
27	L	24	30	IGFLFLT	-4.843
28	F	25	31	GFLFLTW	-5.129
29	L	26	32	FLFLTWI	-7.086
30	T	27	33	LFLTWIC	-5.571
31	W	28	34	FLTWICL	-5.571
32	I	29	35	LTWICLL	-5.571
33	C	30	36	TWICLLQ	-3.4
34	L	31	37	WICLLQF	-5.457
35	L	32	38	ICLLQFA	-3.729
36	Q	33	39	CLLQFAY	-2.857
37	F	34	40	LLQFAYA	-2.757
38	A	35	41	LQFAYAN	-0.443
39	Y	36	42	QFAYANR	1.471
40	A	37	43	FAYANRN	1.614
41	N	38	44	AYANRNR	3.529
42	R	39	45	YANRNRF	1.914
43	N	40	46	ANRNRFL	0.871
44	R	41	47	NRNRFLY	0.3
45	F	42	48	RNRFLYI	-1.843
46	L	43	49	NRFLYII	-3.586
47	Y	44	50	RFLYIIK	-3.771
48	I	45	51	FLYIIKL	-5.686
49	I	46	52	LYIIKLI	-5.514
50	K	47	53	YIIKLIF	-5.514
51	L	48	54	IIKLIFL	-6.557
52	I	49	55	IKLIFLW	-6.843
53	F	50	56	KLIFLWL	-7.014
54	L	51	57	LIFLWLL	-9.143
55	W	52	58	IFLWLLW	-9.257
56	L	53	59	FLWLLWP	-7.814
57	L	54	60	LWLLWPV	-7.029
58	W	55	61	WLLWPVT	-4.971
59	P	56	62	LLWPVTL	-4.857
60	V	57	63	LWPVTLA	-3.243
61	T	58	64	WPVTLAC	-1.729
62	L	59	65	PVTLACF	-1.614
63	A	60	66	VTLACFV	-2.443
64	C	61	67	TLACFVL	-3.229
65	F	62	68	LACFVLA	-3.671
66	V	63	69	ACFVLAA	-2.057
67	L	64	70	CFVLAAV	-2.886
68	A	65	71	FVLAAVY	-3.357
69	A	66	72	VLAAVYR	-1.443
70	V	67	73	LAAVYRI	-2.057
71	Y	68	74	AAVYRIN	0.257
72	R	69	75	AVYRINW	-1.471
73	I	70	76	VYRINWI	-2.914
74	N	71	77	YRINWIT	-1.643
75	W	72	78	RINWITG	-0.557
76	I	73	79	INWITGG	-0.343
77	T	74	80	NWITGGI	-0.343
78	G	75	81	WITGGIA	-1.043
79	G	76	82	ITGGIAI	-0.757
80	I	77	83	TGGIAIA	0.686
81	A	78	84	GGIAIAM	-0.657
82	I	79	85	GIAIAMA	-1.171
83	A	80	86	IAIAMAC	-1.786
84	M	81	87	AIAMACL	-1.957
85	A	82	88	IAMACLV	-2.786
86	C	83	89	AMACLVG	-0.829
87	L	84	90	MACLVGL	-2.443
88	V	85	91	ACLVGLM	-2.443
89	G	86	92	CLVGLMW	-4.171
90	L	87	93	LVGLMWL	-5.686
91	M	88	94	VGLMWLS	-3.443
92	W	89	95	GLMWLSY	-3.186
93	L	90	96	LMWLSYF	-5.314
94	S	91	97	MWLSYFI	-5.143
95	Y	92	98	WLSYFIA	-4.243
96	F	93	99	LSYFIAS	-1.886
97	I	94	100	SYFIASF	-1.886
98	A	95	101	YFIASFR	-2.214
99	S	96	102	FIASFRL	-3.257
100	F	97	103	IASFRLF	-3.257
101	R	98	104	ASFRLFA	-1.814
102	L	99	105	SFRLFAR	-1.514
103	F	100	106	FRLFART	-1.7
104	A	101	107	RLFARTR	0.214
105	R	102	108	LFARTRS	0.543
106	T	103	109	FARTRSM	1.257
107	R	104	110	ARTRSMW	1.143
108	S	105	111	RTRSMWS	1.771
109	M	106	112	TRSMWSF	-0.143
110	W	107	113	RSMWSFN	0.114
111	S	108	114	SMWSFNP	-0.186
112	F	109	115	MWSFNPE	0
113	N	110	116	WSFNPET	1.343
114	P	111	117	SFNPETN	3.771
115	E	112	118	FNPETNI	1.7
116	T	113	119	NPETNIL	1.7
117	N	114	120	PETNILL	-0.614
118	I	115	121	ETNILLN	0.086
119	L	116	122	TNILLNV	-1.557
120	L	117	123	NILLNVP	-2
121	N	118	124	ILLNVPL	-4.314
122	V	119	125	LLNVPLH	-2.871
123	P	120	126	LNVPLHG	-0.743
124	L	121	127	NVPLHGT	1.314
125	H	122	128	VPLHGTI	-0.829
126	G	123	129	PLHGTIL	-1.614
127	T	124	130	LHGTILT	-1.171
128	I	125	131	HGTILTR	0.743
129	L	126	132	GTILTRP	0.743
130	T	127	133	TILTRPL	-1.386
131	R	128	134	ILTRPLL	-3.443
132	P	129	135	LTRPLLE	-1.186
133	L	130	136	TRPLLES	1.057
134	L	131	137	RPLLESE	1.429
135	E	132	138	PLLESEL	-0.486
136	S	133	139	LLESELV	-1.314
137	E	134	140	LESELVI	-1.143
138	L	135	141	ESELVIG	0.986
139	V	136	142	SELVIGA	0.171
140	I	137	143	ELVIGAV	-1.286
141	G	138	144	LVIGAVI	-3.543
142	A	139	145	VIGAVIL	-3.543
143	V	140	146	IGAVILR	-2.414
144	I	141	147	GAVILRG	-0.457
145	L	142	148	AVILRGH	-0.971
146	R	143	149	VILRGHL	-2.586
147	G	144	150	ILRGHLR	-1.457
148	H	145	151	LRGHLRI	-1.457
149	L	146	152	RGHLRIA	0.157
150	R	147	153	GHLRIAG	0.371
151	I	148	154	HLRIAGH	-0.143
152	A	149	155	LRIAGHH	-0.143
153	G	150	156	RIAGHHL	-0.143
154	H	151	157	IAGHHLG	0.071
155	H	152	158	AGHHLGR	1.814
156	L	153	159	GHHLGRC	1.714
157	G	154	160	HHLGRCD	2.329
158	R	155	161	HLGRCDI	0.886
159	C	156	162	LGRCDIK	1.4
160	D	157	163	GRCDIKD	4.143
161	I	158	164	RCDIKDL	2.014
162	K	159	165	CDIKDLP	1.714
163	D	160	166	DIKDLPK	2.329
164	L	161	167	IKDLPKE	2.014
165	P	162	168	KDLPKEI	2.014
166	K	163	169	DLPKEIT	1.943
167	E	164	170	LPKEITV	-0.014
168	I	165	171	PKEITVA	1.6
169	T	166	172	KEITVAT	2.043
170	V	167	173	EITVATS	2.157
171	A	168	174	ITVATSR	1.643
172	T	169	175	TVATSRT	3.529
173	S	170	176	VATSRTL	1.471
174	R	171	177	ATSRTLS	2.929
175	T	172	178	TSRTLSY	2.357
176	L	173	179	SRTLSYY	1.343
177	S	174	180	RTLSYYK	1.229
178	Y	175	181	TLSYYKL	-0.686
179	Y	176	182	LSYYKLG	-0.614
180	K	177	183	SYYKLGA	1
181	L	178	184	YYKLGAS	1
182	G	179	185	YKLGASQ	2.129
183	A	180	186	KLGASQR	3
184	S	181	187	LGASQRV	1.657
185	Q	182	188	GASQRVA	3.271
186	R	183	189	ASQRVAG	3.271
187	V	184	190	SQRVAGD	4.4
188	A	185	191	QRVAGDS	4.4
189	G	186	192	RVAGDSG	4.357
190	D	187	193	VAGDSGF	2.443
191	S	188	194	AGDSGFA	3.271
192	G	189	195	GDSGFAA	3.271
193	F	190	196	DSGFAAY	2.186
194	A	191	197	SGFAAYS	1.686
195	A	192	198	GFAAYSR	1.357
196	Y	193	199	FAAYSRY	0.271
197	S	194	200	AAYSRYR	2.186
198	R	195	201	AYSRYRI	0.743
199	Y	196	202	YSRYRIG	1.257
200	R	197	203	SRYRIGN	2.529
201	I	198	204	RYRIGNY	1.329
202	G	199	205	YRIGNYK	1.543
203	N	200	206	RIGNYKL	0.5
204	Y	201	207	IGNYKLN	0.9
205	K	202	208	GNYKLNT	2.786
206	L	203	209	NYKLNTD	3.4
207	N	204	210	YKLNTDH	2.7
208	T	205	211	KLNTDHS	3.9
209	D	206	212	LNTDHSS	4.014
210	H	207	213	NTDHSSS	6.257
211	S	208	214	TDHSSSS	6.186
212	S	209	215	DHSSSSD	6.871
213	S	210	216	HSSSSDN	6.443
214	S	211	217	SSSSDNI	5
215	D	212	218	SSSDNIA	4.371
216	N	213	219	SSDNIAL	2.129
217	I	214	220	SDNIALL	-0.114
218	A	215	221	DNIALLV	-1.571
219	L	216	222	NIALLVQ	-2.143
