# Supplementary material for: Determine the Potential Epitope Based Peptide Vaccine Against Novel SARS-CoV-2 Targeting Structural Proteins Using Immunoinformatics Approaches
Source: Front Mol Biosci. 2020 Oct 15;7:227. doi: 10.3389/fmolb.2020.00227 (PMC7593713; doi:10.3389/fmolb.2020.00227)
Supplement: Supplementary file 2 [file Table_2.XLSX]

## Sheet: CTL epitopes
Residue Number	Peptide Sequence	Predicted MHC Binding Affinity	Rescale Binding Affinity	C-terminal Cleavage Affinity	TAP transport efficiency	Prediction score
34	LTALRLCAY	0.5594	2.3	0.672	2.933	2.6158
49	VSLVKPSFY	0.3533	1.499	0.3714	3.1	1.7149
54	LVKPSFYVY	0.1343	0.5702	0.9767	3.119	0.8726
									top 8 peptides predicted
predicted by NETCTL 1.2 server
threshhold 0.75000
NetCTL-1.2 predictions using MHC supertype A1. Threshold 0.750000
34 ID Sequence pep LTALRLCAY aff 0.5594 aff_rescale 2.3751 cle 0.6272 tap 2.9330 COMB 2.6158 <-E
49 ID Sequence pep VSLVKPSFY aff 0.3533 aff_rescale 1.4999 cle 0.3714 tap 3.1860 COMB 1.7149 <-E
51 ID Sequence pep LVKPSFYVY aff 0.1343 aff_rescale 0.5702 cle 0.9767 tap 3.1190 COMB 0.8726 <-E
5 ID Sequence pep VSEETGTLI aff 0.1627 aff_rescale 0.6907 cle 0.1995 tap 0.3880 COMB 0.7401
20 ID Sequence pep FLAFVVFLL aff 0.1061 aff_rescale 0.4503 cle 0.8914 tap 0.9440 COMB 0.6312
4 ID Sequence pep FVSEETGTL aff 0.1092 aff_rescale 0.4638 cle 0.7637 tap 1.0480 COMB 0.6307
15 ID Sequence pep NSVLLFLAF aff 0.1038 aff_rescale 0.4409 cle 0.1424 tap 2.7370 COMB 0.5991
12 ID Sequence pep LIVNSVLLF aff 0.0954 aff_rescale 0.4049 cle 0.1936 tap 2.7550 COMB 0.5717
66 ID Sequence pep NSSRVPDLL aff 0.0986 aff_rescale 0.4188 cle 0.6584 tap 1.0760 COMB 0.5714
18 ID Sequence pep LLFLAFVVF aff 0.0628 aff_rescale 0.2667 cle 0.9454 tap 2.7170 COMB 0.5444
21 ID Sequence pep LAFVVFLLV aff 0.0911 aff_rescale 0.3867 cle 0.8749 tap 0.3780 COMB 0.5368
67 ID Sequence pep SSRVPDLLV aff 0.0866 aff_rescale 0.3678 cle 0.8288 tap 0.5980 COMB 0.5221
13 ID Sequence pep IVNSVLLFL aff 0.0874 aff_rescale 0.3710 cle 0.5909 tap 1.0700 COMB 0.5132
29 ID Sequence pep VTLAILTAL aff 0.0754 aff_rescale 0.3200 cle 0.9128 tap 1.0610 COMB 0.5099
6 ID Sequence pep SEETGTLIV aff 0.0865 aff_rescale 0.3673 cle 0.8664 tap 0.1350 COMB 0.5040
31 ID Sequence pep LAILTALRL aff 0.0740 aff_rescale 0.3143 cle 0.8863 tap 1.0900 COMB 0.5017
57 ID Sequence pep YVYSRVKNL aff 0.0654 aff_rescale 0.2776 cle 0.9524 tap 1.1550 COMB 0.4782
48 ID Sequence pep NVSLVKPSF aff 0.0606 aff_rescale 0.2574 cle 0.5309 tap 2.7530 COMB 0.4747
11 ID Sequence pep TLIVNSVLL aff 0.0681 aff_rescale 0.2892 cle 0.7924 tap 0.9920 COMB 0.4577
50 ID Sequence pep SLVKPSFYV aff 0.0680 aff_rescale 0.2887 cle 0.9520 tap 0.5120 COMB 0.4571
23 ID Sequence pep FVVFLLVTL aff 0.0621 aff_rescale 0.2639 cle 0.8319 tap 1.2300 COMB 0.4502
30 ID Sequence pep TLAILTALR aff 0.0721 aff_rescale 0.3061 cle 0.4128 tap 1.5470 COMB 0.4453
26 ID Sequence pep FLLVTLAIL aff 0.0660 aff_rescale 0.2803 cle 0.7141 tap 0.9440 COMB 0.4346
10 ID Sequence pep GTLIVNSVL aff 0.0694 aff_rescale 0.2945 cle 0.6478 tap 0.7820 COMB 0.4308
53 ID Sequence pep KPSFYVYSR aff 0.0507 aff_rescale 0.2151 cle 0.9571 tap 1.3300 COMB 0.4252
55 ID Sequence pep SFYVYSRVK aff 0.0540 aff_rescale 0.2294 cle 0.9519 tap 0.7270 COMB 0.4085
16 ID Sequence pep SVLLFLAFV aff 0.0759 aff_rescale 0.3223 cle 0.3418 tap 0.6650 COMB 0.4068
54 ID Sequence pep PSFYVYSRV aff 0.0703 aff_rescale 0.2986 cle 0.6857 tap 0.0880 COMB 0.4059
25 ID Sequence pep VFLLVTLAI aff 0.0561 aff_rescale 0.2382 cle 0.8386 tap 0.8290 COMB 0.4054
61 ID Sequence pep RVKNLNSSR aff 0.0574 aff_rescale 0.2436 cle 0.4216 tap 1.9190 COMB 0.4027
41 ID Sequence pep AYCCNIVNV aff 0.0553 aff_rescale 0.2350 cle 0.8622 tap 0.7250 COMB 0.4006
65 ID Sequence pep LNSSRVPDL aff 0.0564 aff_rescale 0.2393 cle 0.6395 tap 0.9430 COMB 0.3824
45 ID Sequence pep NIVNVSLVK aff 0.0656 aff_rescale 0.2785 cle 0.4237 tap 0.7010 COMB 0.3771
19 ID Sequence pep LFLAFVVFL aff 0.0575 aff_rescale 0.2443 cle 0.4445 tap 1.1920 COMB 0.3706
17 ID Sequence pep VLLFLAFVV aff 0.0631 aff_rescale 0.2678 cle 0.5177 tap 0.4680 COMB 0.3689
28 ID Sequence pep LVTLAILTA aff 0.0737 aff_rescale 0.3131 cle 0.4381 tap -0.3810 COMB 0.3597
38 ID Sequence pep RLCAYCCNI aff 0.0683 aff_rescale 0.2899 cle 0.1284 tap 0.8550 COMB 0.3519
43 ID Sequence pep CCNIVNVSL aff 0.0606 aff_rescale 0.2573 cle 0.3060 tap 0.7880 COMB 0.3426
9 ID Sequence pep TGTLIVNSV aff 0.0571 aff_rescale 0.2426 cle 0.6045 tap -0.1760 COMB 0.3245
62 ID Sequence pep VKNLNSSRV aff 0.0602 aff_rescale 0.2556 cle 0.2443 tap 0.4640 COMB 0.3155
39 ID Sequence pep LCAYCCNIV aff 0.0615 aff_rescale 0.2611 cle 0.1069 tap 0.4880 COMB 0.3015
44 ID Sequence pep CNIVNVSLV aff 0.0628 aff_rescale 0.2666 cle 0.1263 tap 0.1830 COMB 0.2947
24 ID Sequence pep VVFLLVTLA aff 0.0634 aff_rescale 0.2692 cle 0.2699 tap -0.3280 COMB 0.2933
27 ID Sequence pep LLVTLAILT aff 0.0730 aff_rescale 0.3100 cle 0.0840 tap -0.7090 COMB 0.2871
32 ID Sequence pep AILTALRLC aff 0.0624 aff_rescale 0.2650 cle 0.0256 tap 0.3530 COMB 0.2865
59 ID Sequence pep YSRVKNLNS aff 0.0864 aff_rescale 0.3668 cle 0.0527 tap -2.1290 COMB 0.2683
33 ID Sequence pep ILTALRLCA aff 0.0600 aff_rescale 0.2547 cle 0.1856 tap -0.3750 COMB 0.2638
46 ID Sequence pep IVNVSLVKP aff 0.0572 aff_rescale 0.2430 cle 0.0308 tap 0.3130 COMB 0.2632
35 ID Sequence pep TALRLCAYC aff 0.0570 aff_rescale 0.2420 cle 0.0235 tap 0.1120 COMB 0.2511
36 ID Sequence pep ALRLCAYCC aff 0.0525 aff_rescale 0.2227 cle 0.0247 tap 0.2370 COMB 0.2383
14 ID Sequence pep VNSVLLFLA aff 0.0615 aff_rescale 0.2609 cle 0.0458 tap -0.6210 COMB 0.2367
1 ID Sequence pep MYSFVSEET aff 0.0560 aff_rescale 0.2377 cle 0.0740 tap -0.4000 COMB 0.2288
22 ID Sequence pep AFVVFLLVT aff 0.0553 aff_rescale 0.2347 cle 0.0312 tap -0.2680 COMB 0.2260
2 ID Sequence pep YSFVSEETG aff 0.0664 aff_rescale 0.2820 cle 0.0262 tap -1.2270 COMB 0.2246
63 ID Sequence pep KNLNSSRVP aff 0.0498 aff_rescale 0.2115 cle 0.0328 tap 0.1240 COMB 0.2226
40 ID Sequence pep CAYCCNIVN aff 0.0614 aff_rescale 0.2605 cle 0.0234 tap -1.0690 COMB 0.2106
3 ID Sequence pep SFVSEETGT aff 0.0523 aff_rescale 0.2219 cle 0.0240 tap -0.4590 COMB 0.2025
42 ID Sequence pep YCCNIVNVS aff 0.0681 aff_rescale 0.2891 cle 0.0309 tap -2.0820 COMB 0.1896
8 ID Sequence pep ETGTLIVNS aff 0.0743 aff_rescale 0.3156 cle 0.0263 tap -2.8010 COMB 0.1795
58 ID Sequence pep VYSRVKNLN aff 0.0519 aff_rescale 0.2202 cle 0.0535 tap -1.0450 COMB 0.1760
60 ID Sequence pep SRVKNLNSS aff 0.0554 aff_rescale 0.2352 cle 0.2527 tap -1.9600 COMB 0.1751
37 ID Sequence pep LRLCAYCCN aff 0.0504 aff_rescale 0.2140 cle 0.0235 tap -0.9330 COMB 0.1709
52 ID Sequence pep VKPSFYVYS aff 0.0607 aff_rescale 0.2579 cle 0.0457 tap -2.1010 COMB 0.1597
56 ID Sequence pep FYVYSRVKN aff 0.0474 aff_rescale 0.2013 cle 0.0325 tap -1.0140 COMB 0.1554
64 ID Sequence pep NLNSSRVPD aff 0.0556 aff_rescale 0.2361 cle 0.0429 tap -1.7520 COMB 0.1550
7 ID Sequence pep EETGTLIVN aff 0.0489 aff_rescale 0.2075 cle 0.0311 tap -1.6370 COMB 0.1303
47 ID Sequence pep VNVSLVKPS aff 0.0488 aff_rescale 0.2070 cle 0.0245 tap -2.2490 COMB 0.0983
----------------------------
Number of MHC ligands 3 identified. Number of peptides 67. Protein name Sequence
----------------------------

## Sheet: B-cell epitopes
No.	Chain	start	end	peptide	length	score
1	A	301	306	SGVTFQ	6	0.906
2	A	90	100	KVDTANPKTPK	11	0.782
3	A	44	82	CTSEDMLNPNYEDLLIRKSNHNFLVQAGNVQLRVIGHSM	39	0.771
4	A	212	248	VINGDRWFLNRFTTTLNDFNLVAMKYNYEPLTQDHVD	37	0.707
5	A	266	286	ASLKELLQNGMNGRTILGSAL	21	0.673
6	A	153	156	DYDC	4	0.655
7	A	183	197	GPFVDRQTAQAAGTD	15	0.578
8	A	167	170	LPTG	4	0.529
results taken by Ellipro using PDB structure of protein: Linear epitopes
Discontineous epitopes predicted by EliPro
No.	Residues	Length	score	Residues
1		77	0.706	A:G11, A:K12, A:G15, A:C16, A:C22, A:G23, A:T24, A:W31, A:D33, A:D34, A:R40, A:C44, A:T45, A:S46, A:E47, A:D48, A:M49, A:L50, A:N51, A:P52, A:N53, A:Y54, A:E55, A:D56, A:L57, A:L58, A:I59, A:R60, A:K61, A:S62, A:N63, A:H64, A:N65, A:L67, A:Q69, A:A70, A:G71, A:N72, A:V73, A:Q74, A:L75, A:R76, A:V77, A:I78, A:G79, A:H80, A:S81, A:M82, A:K90, A:V91, A:D92, A:T93, A:A94, A:N95, A:P96, A:K97, A:T98, …
2		79	0.703	A:S1, A:G2, A:F3, A:T198, A:T199, A:V212, A:I213, A:N214, A:G215, A:D216, A:R217, A:W218, A:F219, A:L220, A:N221, A:R222, A:F223, A:T224, A:T225, A:T226, A:L227, A:N228, A:D229, A:F230, A:N231, A:L232, A:V233, A:A234, A:M235, A:K236, A:Y237, A:N238, A:Y239, A:E240, A:P241, A:L242, A:T243, A:Q244, A:D245, A:V247, A:D248, A:G251, A:P252, A:S254, A:A255, A:Q256, A:T257, A:G258, A:I259, A:A260, A:V26…

## Sheet: Bepippered linear epitope predi
No.	start	end	peptide	length
1	6	9	SEET	4
2	57	71	YVYSRVKNLNSSRVP	15
Predicted residue scores:
Position	Residue	Score	Assignment
0	M	0.245	.
1	Y	0.304	.
2	S	0.377	.
3	F	0.441	.
4	V	0.494	.
5	S	0.528	E
6	E	0.542	E
7	E	0.539	E
8	T	0.508	E
9	G	0.483	.
10	T	0.467	.
11	L	0.429	.
12	I	0.406	.
13	V	0.393	.
14	N	0.373	.
15	S	0.346	.
16	V	0.318	.
17	L	0.308	.
18	L	0.303	.
19	F	0.289	.
20	L	0.285	.
21	A	0.276	.
22	F	0.259	.
23	V	0.244	.
24	V	0.239	.
25	F	0.246	.
26	L	0.251	.
27	L	0.26	.
28	V	0.264	.
29	T	0.272	.
30	L	0.288	.
31	A	0.298	.
32	I	0.308	.
33	L	0.337	.
34	T	0.341	.
35	A	0.345	.
36	L	0.353	.
37	R	0.374	.						Average: 0.421 Minimum: 0.239 Maximum: 0.613
38	L	0.373	.
39	C	0.372	.
40	A	0.392	.
41	Y	0.416	.
42	C	0.417	.
43	C	0.441	.
44	N	0.462	.
45	I	0.471	.
46	V	0.472	.
47	N	0.487	.
48	V	0.498	.
49	S	0.493	.
50	L	0.487	.
51	V	0.485	.
52	K	0.486	.
53	P	0.479	.
54	S	0.487	.
55	F	0.492	.
56	Y	0.501	E
57	V	0.508	E
58	Y	0.539	E
59	S	0.557	E
60	R	0.572	E
61	V	0.588	E
62	K	0.597	E
63	N	0.601	E
64	L	0.613	E
65	N	0.594	E
66	S	0.597	E
67	S	0.578	E
68	R	0.568	E
69	V	0.559	E
70	P	0.527	E
71	D	0.472	.
72	L	0.405	.
73	L	0.334	.
74	V	0.29	.

## Sheet: Sheet3
Chou & Fasman Beta-Turn Prediction
Predicted residue scores:
Position	Residue	Start	End	Peptide	Score
4	F	1	7	MYSFVSE	0.92
5	V	2	8	YSFVSEE	0.94
6	S	3	9	SFVSEET	0.914									Average: 0.883 Minimum: 0.554 Maximum: 1.264
7	E	4	10	FVSEETG	0.933
8	E	5	11	VSEETGT	0.984
9	T	6	12	SEETGTL	0.997
10	G	7	13	EETGTLI	0.86
11	T	8	14	ETGTLIV	0.826
12	L	9	15	TGTLIVN	0.943
13	I	10	16	GTLIVNS	1.01
14	V	11	17	TLIVNSV	0.859
15	N	12	18	LIVNSVL	0.806
16	S	13	19	IVNSVLL	0.806
17	V	14	20	VNSVLLF	0.824
18	L	15	21	NSVLLFL	0.837
19	L	16	22	SVLLFLA	0.709
20	F	17	23	VLLFLAF	0.59
21	L	18	24	LLFLAFV	0.59
22	A	19	25	LFLAFVV	0.577
23	F	20	26	FLAFVVF	0.579
24	V	21	27	LAFVVFL	0.577
25	V	22	28	AFVVFLL	0.577
26	F	23	29	FVVFLLV	0.554
27	L	24	30	VVFLLVT	0.606
28	L	25	31	VFLLVTL	0.619
29	V	26	32	FLLVTLA	0.641
30	T	27	33	LLVTLAI	0.623
31	L	28	34	LVTLAIL	0.623
32	A	29	35	VTLAILT	0.676
33	I	30	36	TLAILTA	0.699
34	L	31	37	LAILTAL	0.646
35	T	32	38	AILTALR	0.697
36	A	33	39	ILTALRL	0.687
37	L	34	40	LTALRLC	0.79
38	R	35	41	TALRLCA	0.8
39	L	36	42	ALRLCAY	0.826
40	C	37	43	LRLCAYC	0.901
41	A	38	44	RLCAYCC	0.987
42	Y	39	45	LCAYCCN	1.074
43	C	40	46	CAYCCNI	1.057
44	C	41	47	AYCCNIV	0.959
45	N	42	48	YCCNIVN	1.087
46	I	43	49	CCNIVNV	0.996
47	V	44	50	CNIVNVS	1.03
48	N	45	51	NIVNVSL	0.944
49	V	46	52	IVNVSLV	0.793
50	S	47	53	VNVSLVK	0.87
51	L	48	54	NVSLVKP	1.016
52	V	49	55	VSLVKPS	0.997
53	K	50	56	SLVKPSF	1.011
54	P	51	57	LVKPSFY	0.97
55	S	52	58	VKPSFYV	0.957
56	F	53	59	KPSFYVY	1.049
57	Y	54	60	PSFYVYS	1.109
58	V	55	61	SFYVYSR	1.027
59	Y	56	62	FYVYSRV	0.894
60	S	57	63	YVYSRVK	0.953
61	R	58	64	VYSRVKN	1.013
62	V	59	65	YSRVKNL	1.026
63	K	60	66	SRVKNLN	1.086
64	N	61	67	RVKNLNS	1.086
65	L	62	68	VKNLNSS	1.154
66	N	63	69	KNLNSSR	1.219
67	S	64	70	NLNSSRV	1.146
68	S	65	71	LNSSRVP	1.14
69	R	66	72	NSSRVPD	1.264
70	V	67	73	SSRVPDL	1.126
71	P	68	74	SRVPDLL	1.006
72	D	69	75	RVPDLLV	0.873

## Sheet: Sheet1
Emini Surface Accessibility Prediction Results
Average: 1.000 Minimum: 0.088 Maximum: 4.316
Predicted peptides:
No.	Start	End	Peptide	Length
1	4	9	FVSEET	6
2	54	71	PSFYVYSRVKNLNSSRVP	18
Predicted residue scores:
Position	Residue	Start	End	Peptide	Score
3	S	1	6	MYSFVS	0.787
4	F	2	7	YSFVSE	1.377
5	V	3	8	SFVSEE	1.522
6	S	4	9	FVSEET	1.639
7	E	5	10	VSEETG	1.873
8	E	6	11	SEETGT	3.643
9	T	7	12	EETGTL	2.242
10	G	8	13	ETGTLI	0.907
11	T	9	14	TGTLIV	0.389
12	L	10	15	GTLIVN	0.433
13	I	11	16	TLIVNS	0.587
14	V	12	17	LIVNSV	0.302
15	N	13	18	IVNSVL	0.302
16	S	14	19	VNSVLL	0.355
17	V	15	20	NSVLLF	0.414
18	L	16	21	SVLLFL	0.212
19	L	17	22	VLLFLA	0.16
20	F	18	23	LLFLAF	0.187
21	L	19	24	LFLAFV	0.168
22	A	20	25	FLAFVV	0.151
23	F	21	26	LAFVVF	0.151
24	V	22	27	AFVVFL	0.151
25	V	23	28	FVVFLL	0.124
26	F	24	29	VVFLLV	0.106
27	L	25	30	VFLLVT	0.206
28	L	26	31	FLLVTL	0.229
29	V	27	32	LLVTLA	0.267
30	T	28	33	LVTLAI	0.227
31	L	29	34	VTLAIL	0.227
32	A	30	35	TLAILT	0.441
33	I	31	36	LAILTA	0.309
34	L	32	37	AILTAL	0.309
35	T	33	38	ILTALR	0.599
36	A	34	39	LTALRL	0.704
37	L	35	40	TALRLC	0.458
38	R	36	41	ALRLCA	0.32
39	L	37	42	LRLCAY	0.497
40	C	38	43	RLCAYC	0.323
41	A	39	44	LCAYCC	0.088
42	Y	40	45	CAYCCN	0.172
43	C	41	46	AYCCNI	0.225
44	C	42	47	YCCNIV	0.166
45	N	43	48	CCNIVN	0.17
46	I	44	49	CNIVNV	0.235
47	V	45	50	NIVNVS	0.588
48	N	46	51	IVNVSL	0.302
49	V	47	52	VNVSLV	0.32
50	S	48	53	NVSLVK	0.861
51	L	49	54	VSLVKP	0.828
52	V	50	55	SLVKPS	1.495
53	K	51	56	LVKPSF	0.966
54	P	52	57	VKPSFY	1.835
55	S	53	58	KPSFYV	1.835
56	F	54	59	PSFYVY	1.438
57	Y	55	60	SFYVYS	1.246
58	V	56	61	FYVYSR	1.821
59	Y	57	62	YVYSRV	1.561
60	S	58	63	VYSRVK	1.992
61	R	59	64	YSRVKN	4.316
62	V	60	65	SRVKNL	2.272
63	K	61	66	RVKNLN	2.726
64	N	62	67	VKNLNS	1.865
65	L	63	68	KNLNSS	3.368
66	N	64	69	NLNSSR	3.298
67	S	65	70	LNSSRV	1.522
68	S	66	71	NSSRVP	2.854
69	R	67	72	SSRVPD	2.964
70	V	68	73	SRVPDL	1.824
71	P	69	74	RVPDLL	1.123
72	D	70	75	VPDLLV	0.425

## Sheet: Sheet2
Karplus & Schulz Flexibility Prediction Results
Average: 0.965 Minimum: 0.894 Maximum: 1.081
Predicted residue scores:
Position	Residue	Start	End	Peptide	Score
4	F	1	7	MYSFVSE	0.95
5	V	2	8	YSFVSEE	0.978
6	S	3	9	SFVSEET	1.016
7	E	4	10	FVSEETG	1.054
8	E	5	11	VSEETGT	1.077
9	T	6	12	SEETGTL	1.081
10	G	7	13	EETGTLI	1.063
11	T	8	14	ETGTLIV	1.026
12	L	9	15	TGTLIVN	0.989
13	I	10	16	GTLIVNS	0.966
14	V	11	17	TLIVNSV	0.959
15	N	12	18	LIVNSVL	0.964
16	S	13	19	IVNSVLL	0.968
17	V	14	20	VNSVLLF	0.957
18	L	15	21	NSVLLFL	0.942
19	L	16	22	SVLLFLA	0.927
20	F	17	23	VLLFLAF	0.916
21	L	18	24	LLFLAFV	0.913
22	A	19	25	LFLAFVV	0.91
23	F	20	26	FLAFVVF	0.91
24	V	21	27	LAFVVFL	0.912
25	V	22	28	AFVVFLL	0.914
26	F	23	29	FVVFLLV	0.917
27	L	24	30	VVFLLVT	0.92
28	L	25	31	VFLLVTL	0.925
29	V	26	32	FLLVTLA	0.928
30	T	27	33	LLVTLAI	0.926
31	L	28	34	LVTLAIL	0.925
32	A	29	35	VTLAILT	0.92
33	I	30	36	TLAILTA	0.92
34	L	31	37	LAILTAL	0.929
35	T	32	38	AILTALR	0.932
36	A	33	39	ILTALRL	0.939
37	L	34	40	LTALRLC	0.941
38	R	35	41	TALRLCA	0.934
39	L	36	42	ALRLCAY	0.926
40	C	37	43	LRLCAYC	0.914
41	A	38	44	RLCAYCC	0.9
42	Y	39	45	LCAYCCN	0.894
43	C	40	46	CAYCCNI	0.894
44	C	41	47	AYCCNIV	0.897
45	N	42	48	YCCNIVN	0.906
46	I	43	49	CCNIVNV	0.916
47	V	44	50	CNIVNVS	0.925
48	N	45	51	NIVNVSL	0.935
49	V	46	52	IVNVSLV	0.943
50	S	47	53	VNVSLVK	0.953
51	L	48	54	NVSLVKP	0.969
52	V	49	55	VSLVKPS	0.989
53	K	50	56	SLVKPSF	1.008
54	P	51	57	LVKPSFY	1.005
55	S	52	58	VKPSFYV	0.986
56	F	53	59	KPSFYVY	0.953
57	Y	54	60	PSFYVYS	0.93
58	V	55	61	SFYVYSR	0.934
59	Y	56	62	FYVYSRV	0.952
60	S	57	63	YVYSRVK	0.986
61	R	58	64	VYSRVKN	1.009
62	V	59	65	YSRVKNL	1.016
63	K	60	66	SRVKNLN	1.021
64	N	61	67	RVKNLNS	1.022
65	L	62	68	VKNLNSS	1.035
66	N	63	69	KNLNSSR	1.056
67	S	64	70	NLNSSRV	1.074
68	S	65	71	LNSSRVP	1.081
69	R	66	72	NSSRVPD	1.073
70	V	67	73	SSRVPDL	1.057
71	P	68	74	SRVPDLL	1.039

## Sheet: Sheet4
Kolaskar & Tongaonkar Antigenicity Results
Average: 1.119 Minimum: 0.947 Maximum: 1.262
Predicted peptides:
No.	Start	End	Peptide	Length
1	14	32	VNSVLLFLAFVVFLLVTLA	19
2	39	47	LCAYCCNIV	9
Predicted residue scores:
Position	Residue	Start	End	Peptide	Score
4	F	1	7	MYSFVSE	1.048
5	V	2	8	YSFVSEE	1.052
6	S	3	9	SFVSEET	1.016
7	E	4	10	FVSEETG	0.996
8	E	5	11	VSEETGT	0.97
9	T	6	12	SEETGTL	0.951
10	G	7	13	EETGTLI	0.971
11	T	8	14	ETGTLIV	1.047
12	L	9	15	TGTLIVN	1.036
13	I	10	16	GTLIVNS	1.051
14	V	11	17	TLIVNSV	1.124
15	N	12	18	LIVNSVL	1.172
16	S	13	19	IVNSVLL	1.172
17	V	14	20	VNSVLLF	1.164
18	L	15	21	NSVLLFL	1.145
19	L	16	22	SVLLFLA	1.186
20	F	17	23	VLLFLAF	1.197
21	L	18	24	LLFLAFV	1.197
22	A	19	25	LFLAFVV	1.216
23	F	20	26	FLAFVVF	1.193
24	V	21	27	LAFVVFL	1.216
25	V	22	28	AFVVFLL	1.216
26	F	23	29	FVVFLLV	1.262
27	L	24	30	VVFLLVT	1.236
28	L	25	31	VFLLVTL	1.217
29	V	26	32	FLLVTLA	1.171
30	T	27	33	LLVTLAI	1.18
31	L	28	34	LVTLAIL	1.18
32	A	29	35	VTLAILT	1.131
33	I	30	36	TLAILTA	1.085
34	L	31	37	LAILTAL	1.134
35	T	32	38	AILTALR	1.08
36	A	33	39	ILTALRL	1.107
37	L	34	40	LTALRLC	1.144
38	R	35	41	TALRLCA	1.117
39	L	36	42	ALRLCAY	1.153
40	C	37	43	LRLCAYC	1.203
41	A	38	44	RLCAYCC	1.226
42	Y	39	45	LCAYCCN	1.212
43	C	40	46	CAYCCNI	1.198
44	C	41	47	AYCCNIV	1.194
45	N	42	48	YCCNIVN	1.153
46	I	43	49	CCNIVNV	1.185
47	V	44	50	CNIVNVS	1.128
48	N	45	51	NIVNVSL	1.105
49	V	46	52	IVNVSLV	1.191
50	S	47	53	VNVSLVK	1.16
51	L	48	54	NVSLVKP	1.114
52	V	49	55	VSLVKPS	1.148
53	K	50	56	SLVKPSF	1.106
54	P	51	57	LVKPSFY	1.127
55	S	52	58	VKPSFYV	1.146
56	F	53	59	KPSFYVY	1.115
57	Y	54	60	PSFYVYS	1.126
58	V	55	61	SFYVYSR	1.099
59	Y	56	62	FYVYSRV	1.152
60	S	57	63	YVYSRVK	1.129
61	R	58	64	VYSRVKN	1.074
62	V	59	65	YSRVKNL	1.055
63	K	60	66	SRVKNLN	1
64	N	61	67	RVKNLNS	1
65	L	62	68	VKNLNSS	1.02
66	N	63	69	KNLNSSR	0.947
67	S	64	70	NLNSSRV	1.012
68	S	65	71	LNSSRVP	1.053
69	R	66	72	NSSRVPD	0.998
70	V	67	73	SSRVPDL	1.066
71	P	68	74	SRVPDLL	1.1
72	D	69	75	RVPDLLV	1.153

## Sheet: Sheet5
Parker Hydrophilicity Prediction Results
Average: -0.911 Minimum: -6.843 Maximum: 4.929
Predicted residue scores:
Position	Residue	Start	End	Peptide	Score
4	F	1	7	MYSFVSE	0.257
5	V	2	8	YSFVSEE	1.971
6	S	3	9	SFVSEET	2.986
7	E	4	10	FVSEETG	2.871
8	E	5	11	VSEETGT	4.929
9	T	6	12	SEETGTL	4.143
10	G	7	13	EETGTLI	2.071
11	T	8	14	ETGTLIV	0.429
12	L	9	15	TGTLIVN	0.314
13	I	10	16	GTLIVNS	0.5
14	V	11	17	TLIVNSV	-0.843
15	N	12	18	LIVNSVL	-2.9
16	S	13	19	IVNSVLL	-2.9
17	V	14	20	VNSVLLF	-3.071
18	L	15	21	NSVLLFL	-3.857
19	L	16	22	SVLLFLA	-4.557
20	F	17	23	VLLFLAF	-6.8
21	L	18	24	LLFLAFV	-6.8
22	A	19	25	LFLAFVV	-6.014
23	F	20	26	FLAFVVF	-6.014
24	V	21	27	LAFVVFL	-6.014
25	V	22	28	AFVVFLL	-6.014
26	F	23	29	FVVFLLV	-6.843
27	L	24	30	VVFLLVT	-4.786
28	L	25	31	VFLLVTL	-5.571
29	V	26	32	FLLVTLA	-4.743
30	T	27	33	LLVTLAI	-4.571
31	L	28	34	LVTLAIL	-4.571
32	A	29	35	VTLAILT	-2.514
33	I	30	36	TLAILTA	-1.686
34	L	31	37	LAILTAL	-3.743
35	T	32	38	AILTALR	-1.829
36	A	33	39	ILTALRL	-3.443
37	L	34	40	LTALRLC	-2.1
38	R	35	41	TALRLCA	-0.486
39	L	36	42	ALRLCAY	-1.5
40	C	37	43	LRLCAYC	-1.6
41	A	38	44	RLCAYCC	-0.086
42	Y	39	45	LCAYCCN	0.314
43	C	40	46	CAYCCNI	0.486
44	C	41	47	AYCCNIV	-0.243
45	N	42	48	YCCNIVN	0.457
46	I	43	49	CCNIVNV	0.2
47	V	44	50	CNIVNVS	0.929
48	N	45	51	NIVNVSL	-0.586
49	V	46	52	IVNVSLV	-2.114
50	S	47	53	VNVSLVK	-0.157
51	L	48	54	NVSLVKP	0.671
52	V	49	55	VSLVKPS	0.6
53	K	50	56	SLVKPSF	-0.186
54	P	51	57	LVKPSFY	-1.386
55	S	52	58	VKPSFYV	-0.6
56	F	53	59	KPSFYVY	-0.343
57	Y	54	60	PSFYVYS	-0.229
58	V	55	61	SFYVYSR	0.071
59	Y	56	62	FYVYSRV	-1.386
60	S	57	63	YVYSRVK	0.743
61	R	58	64	VYSRVKN	2.014
62	V	59	65	YSRVKNL	1.229
63	K	60	66	SRVKNLN	2.5
64	N	61	67	RVKNLNS	2.5
65	L	62	68	VKNLNSS	2.829
66	N	63	69	KNLNSSR	3.957
67	S	64	70	NLNSSRV	2.614
68	S	65	71	LNSSRVP	1.914
69	R	66	72	NSSRVPD	4.657
70	V	67	73	SSRVPDL	2.343
71	P	68	74	SRVPDLL	0.1
72	D	69	75	RVPDLLV	-1.357
