# Supplementary material for: Determine the Potential Epitope Based Peptide Vaccine Against Novel SARS-CoV-2 Targeting Structural Proteins Using Immunoinformatics Approaches
Source: Front Mol Biosci. 2020 Oct 15;7:227. doi: 10.3389/fmolb.2020.00227 (PMC7593713; doi:10.3389/fmolb.2020.00227)
Supplement: Supplementary file 3 [file Table_3.XLSX]

## Sheet: CTL epitopes
Residue Number	Peptide Sequence	Predicted MHC Binding Affinity	Rescale Binding Affinity	C-terminal Cleavage Affinity	TAP transport efficiency	Prediction score
104	LSPRWYFYY	0.4837	2.0538	0.9746	2.815	2.3408
164	GTTLPKGFY	0.3315	1.4074	0.9691	2.639	1.6848
103	DLSPRWYFY	0.2866	1.2167	0.976	2.725	1.4994
78	SSPDDQIGY	0.272	1.155	0.9463	3.144	1.4541
352	LLNKHIDAY	0.2587	1.0982	0.9685	2.863	1.3867
295	GTDYKHWPQ	0.2889	1.2267	0.0381	-0.531	1.2059
79	SPDDQIGYY	0.204	0.8663	0.9769	2.551	1.1404
48	NTASWFTAL	0.1772	0.7523	0.9557	1.128	0.9521
101	MKDLSPRWY	0.1547	0.6569	0.7184	2.946	0.912
predicted by NETCTL 1.2 server
threshhold 0.75000
NetCTL-1.2 predictions using MHC supertype A1. Threshold 0.750000
104 ID Sequence pep LSPRWYFYY aff 0.4837 aff_rescale 2.0538 cle 0.9746 tap 2.8150 COMB 2.3408 <-E
164 ID Sequence pep GTTLPKGFY aff 0.3315 aff_rescale 1.4074 cle 0.9691 tap 2.6390 COMB 1.6848 <-E
103 ID Sequence pep DLSPRWYFY aff 0.2866 aff_rescale 1.2167 cle 0.9760 tap 2.7250 COMB 1.4994 <-E
78 ID Sequence pep SSPDDQIGY aff 0.2720 aff_rescale 1.1550 cle 0.9463 tap 3.1440 COMB 1.4541 <-E
352 ID Sequence pep LLNKHIDAY aff 0.2587 aff_rescale 1.0982 cle 0.9685 tap 2.8630 COMB 1.3867 <-E
295 ID Sequence pep GTDYKHWPQ aff 0.2889 aff_rescale 1.2267 cle 0.0381 tap -0.5310 COMB 1.2059 <-E
79 ID Sequence pep SPDDQIGYY aff 0.2040 aff_rescale 0.8663 cle 0.9769 tap 2.5510 COMB 1.1404 <-E
48 ID Sequence pep NTASWFTAL aff 0.1772 aff_rescale 0.7523 cle 0.9557 tap 1.1280 COMB 0.9521 <-E
101 ID Sequence pep MKDLSPRWY aff 0.1547 aff_rescale 0.6569 cle 0.7184 tap 2.9460 COMB 0.9120 <-E
325 ID Sequence pep TPSGTWLTY aff 0.1033 aff_rescale 0.4388 cle 0.9754 tap 2.6420 COMB 0.7172
1 ID Sequence pep MSDNGPQNQ aff 0.1594 aff_rescale 0.6770 cle 0.1751 tap -0.1960 COMB 0.6935
262 ID Sequence pep RTATKAYNV aff 0.1425 aff_rescale 0.6052 cle 0.3161 tap 0.6550 COMB 0.6854
290 ID Sequence pep ELIRQGTDY aff 0.0914 aff_rescale 0.3881 cle 0.9490 tap 2.7600 COMB 0.6684
307 ID Sequence pep FAPSASAFF aff 0.0883 aff_rescale 0.3747 cle 0.6765 tap 2.4280 COMB 0.5976
115 ID Sequence pep TGPEAGLPY aff 0.0753 aff_rescale 0.3197 cle 0.9688 tap 2.5920 COMB 0.5946
53 ID Sequence pep FTALTQHGK aff 0.1199 aff_rescale 0.5091 cle 0.4246 tap 0.3090 COMB 0.5883
338 ID Sequence pep KLDDKDPNF aff 0.0813 aff_rescale 0.3450 cle 0.7843 tap 2.4940 COMB 0.5873
331 ID Sequence pep LTYTGAIKL aff 0.0880 aff_rescale 0.3736 cle 0.9658 tap 1.0680 COMB 0.5719
266 ID Sequence pep KAYNVTQAF aff 0.0630 aff_rescale 0.2677 cle 0.9736 tap 2.8910 COMB 0.5583
9 ID Sequence pep QRNAPRITF aff 0.0579 aff_rescale 0.2456 cle 0.9735 tap 2.8010 COMB 0.5317
216 ID Sequence pep DAALALLLL aff 0.0853 aff_rescale 0.3623 cle 0.8987 tap 0.6780 COMB 0.5310
260 ID Sequence pep QKRTATKAY aff 0.0553 aff_rescale 0.2350 cle 0.8870 tap 3.1680 COMB 0.5264
316 ID Sequence pep GMSRIGMEV aff 0.0876 aff_rescale 0.3719 cle 0.9115 tap 0.1480 COMB 0.5160
229 ID Sequence pep QLESKMSGK aff 0.0867 aff_rescale 0.3681 cle 0.6815 tap 0.4940 COMB 0.4950
399 ID Sequence pep DLDDFSKQL aff 0.0721 aff_rescale 0.3059 cle 0.9780 tap 0.6360 COMB 0.4844
397 ID Sequence pep AADLDDFSK aff 0.0776 aff_rescale 0.3294 cle 0.9078 tap 0.3400 COMB 0.4826
56 ID Sequence pep LTQHGKEDL aff 0.0683 aff_rescale 0.2900 cle 0.9138 tap 1.0590 COMB 0.4800
411 ID Sequence pep MSSADSTQA aff 0.0899 aff_rescale 0.3817 cle 0.7723 tap -0.3980 COMB 0.4777
181 ID Sequence pep QASSRSSSR aff 0.0659 aff_rescale 0.2798 cle 0.7789 tap 1.6000 COMB 0.4766
324 ID Sequence pep VTPSGTWLT aff 0.1192 aff_rescale 0.5063 cle 0.0712 tap -0.8470 COMB 0.4746
299 ID Sequence pep KHWPQIAQF aff 0.0446 aff_rescale 0.1892 cle 0.9699 tap 2.7690 COMB 0.4732
45 ID Sequence pep LPNNTASWF aff 0.0542 aff_rescale 0.2303 cle 0.8858 tap 2.1100 COMB 0.4687
187 ID Sequence pep SSRSRNSSR aff 0.0594 aff_rescale 0.2523 cle 0.8729 tap 1.6810 COMB 0.4673
355 ID Sequence pep KHIDAYKTF aff 0.0456 aff_rescale 0.1938 cle 0.8424 tap 2.8590 COMB 0.4631
58 ID Sequence pep QHGKEDLKF aff 0.0584 aff_rescale 0.2479 cle 0.6331 tap 2.4020 COMB 0.4630
222 ID Sequence pep LLLDRLNQL aff 0.0619 aff_rescale 0.2628 cle 0.9762 tap 1.0440 COMB 0.4614
269 ID Sequence pep NVTQAFGRR aff 0.0628 aff_rescale 0.2666 cle 0.7551 tap 1.5720 COMB 0.4585
392 ID Sequence pep VTLLPAADL aff 0.0631 aff_rescale 0.2678 cle 0.8806 tap 1.0230 COMB 0.4511
218 ID Sequence pep ALALLLLDR aff 0.0702 aff_rescale 0.2982 cle 0.4064 tap 1.8190 COMB 0.4501
183 ID Sequence pep SSRSSSRSR aff 0.0523 aff_rescale 0.2221 cle 0.9087 tap 1.7810 COMB 0.4474
387 ID Sequence pep KKQQTVTLL aff 0.0602 aff_rescale 0.2557 cle 0.9218 tap 1.0300 COMB 0.4455
306 ID Sequence pep QFAPSASAF aff 0.0571 aff_rescale 0.2426 cle 0.3766 tap 2.8860 COMB 0.4434
410 ID Sequence pep SMSSADSTQ aff 0.0868 aff_rescale 0.3684 cle 0.4825 tap 0.0160 COMB 0.4415
356 ID Sequence pep HIDAYKTFP aff 0.1017 aff_rescale 0.4318 cle 0.0272 tap 0.0670 COMB 0.4392
264 ID Sequence pep ATKAYNVTQ aff 0.0789 aff_rescale 0.3350 cle 0.6630 tap 0.0250 COMB 0.4357
329 ID Sequence pep TWLTYTGAI aff 0.0603 aff_rescale 0.2559 cle 0.9368 tap 0.7480 COMB 0.4338
312 ID Sequence pep SAFFGMSRI aff 0.0651 aff_rescale 0.2766 cle 0.7439 tap 0.9060 COMB 0.4334
374 ID Sequence pep KKADETQAL aff 0.0569 aff_rescale 0.2415 cle 0.8673 tap 1.2290 COMB 0.4330
105 ID Sequence pep SPRWYFYYL aff 0.0580 aff_rescale 0.2462 cle 0.9787 tap 0.8000 COMB 0.4330
240 ID Sequence pep QQQGQTVTK aff 0.0622 aff_rescale 0.2643 cle 0.9664 tap 0.4720 COMB 0.4329
311 ID Sequence pep ASAFFGMSR aff 0.0728 aff_rescale 0.3089 cle 0.2456 tap 1.7400 COMB 0.4327
49 ID Sequence pep TASWFTALT aff 0.0918 aff_rescale 0.3898 cle 0.4535 tap -0.5370 COMB 0.4310
20 ID Sequence pep PSDSTGSNQ aff 0.1080 aff_rescale 0.4588 cle 0.0622 tap -0.7510 COMB 0.4305
249 ID Sequence pep KSAAEASKK aff 0.0809 aff_rescale 0.3434 cle 0.3368 tap 0.7300 COMB 0.4304
322 ID Sequence pep MEVTPSGTW aff 0.0585 aff_rescale 0.2482 cle 0.9313 tap 0.8440 COMB 0.4301
202 ID Sequence pep SRGTSPARM aff 0.0617 aff_rescale 0.2619 cle 0.9680 tap 0.4550 COMB 0.4298
386 ID Sequence pep QKKQQTVTL aff 0.0533 aff_rescale 0.2262 cle 0.9673 tap 1.1470 COMB 0.4287
159 ID Sequence pep LQLPQGTTL aff 0.0567 aff_rescale 0.2406 cle 0.8832 tap 1.0990 COMB 0.4281
151 ID Sequence pep PANNAAIVL aff 0.0597 aff_rescale 0.2534 cle 0.9730 tap 0.5740 COMB 0.4280
395 ID Sequence pep LPAADLDDF aff 0.0517 aff_rescale 0.2194 cle 0.6223 tap 2.2990 COMB 0.4277
361 ID Sequence pep KTFPPTEPK aff 0.0593 aff_rescale 0.2517 cle 0.9603 tap 0.6100 COMB 0.4263
85 ID Sequence pep GYYRRATRR aff 0.0495 aff_rescale 0.2100 cle 0.8483 tap 1.7660 COMB 0.4256
403 ID Sequence pep FSKQLQQSM aff 0.0681 aff_rescale 0.2893 cle 0.8654 tap 0.1090 COMB 0.4246
141 ID Sequence pep TPKDHIGTR aff 0.0502 aff_rescale 0.2133 cle 0.9541 tap 1.2980 COMB 0.4213
226 ID Sequence pep RLNQLESKM aff 0.0619 aff_rescale 0.2627 cle 0.9414 tap 0.3350 COMB 0.4206
384 ID Sequence pep QRQKKQQTV aff 0.0622 aff_rescale 0.2639 cle 0.9209 tap 0.3570 COMB 0.4199
100 ID Sequence pep KMKDLSPRW aff 0.0521 aff_rescale 0.2212 cle 0.9636 tap 1.0810 COMB 0.4198
195 ID Sequence pep RNSTPGSSR aff 0.0555 aff_rescale 0.2355 cle 0.6796 tap 1.6260 COMB 0.4188
241 ID Sequence pep QQGQTVTKK aff 0.0609 aff_rescale 0.2587 cle 0.9430 tap 0.3410 COMB 0.4172
214 ID Sequence pep GGDAALALL aff 0.0625 aff_rescale 0.2655 cle 0.8489 tap 0.4740 COMB 0.4166
268 ID Sequence pep YNVTQAFGR aff 0.0646 aff_rescale 0.2744 cle 0.4314 tap 1.5440 COMB 0.4163
201 ID Sequence pep SSRGTSPAR aff 0.0509 aff_rescale 0.2163 cle 0.7724 tap 1.5970 COMB 0.4120
131 ID Sequence pep IWVATEGAL aff 0.0511 aff_rescale 0.2172 cle 0.8590 tap 1.3110 COMB 0.4116
102 ID Sequence pep KDLSPRWYF aff 0.0505 aff_rescale 0.2144 cle 0.5164 tap 2.3880 COMB 0.4113
93 ID Sequence pep RIRGGDGKM aff 0.0588 aff_rescale 0.2495 cle 0.7908 tap 0.8580 COMB 0.4110
153 ID Sequence pep NNAAIVLQL aff 0.0653 aff_rescale 0.2774 cle 0.5482 tap 1.0100 COMB 0.4101
345 ID Sequence pep NFKDQVILL aff 0.0506 aff_rescale 0.2147 cle 0.9392 tap 1.0120 COMB 0.4062
330 ID Sequence pep WLTYTGAIK aff 0.0684 aff_rescale 0.2904 cle 0.6165 tap 0.4310 COMB 0.4044
44 ID Sequence pep GLPNNTASW aff 0.0530 aff_rescale 0.2249 cle 0.9754 tap 0.6610 COMB 0.4042
323 ID Sequence pep EVTPSGTWL aff 0.0579 aff_rescale 0.2456 cle 0.7556 tap 0.8890 COMB 0.4034
24 ID Sequence pep TGSNQNGER aff 0.0629 aff_rescale 0.2672 cle 0.4918 tap 1.2470 COMB 0.4033
380 ID Sequence pep QALPQRQKK aff 0.0573 aff_rescale 0.2432 cle 0.8641 tap 0.5580 COMB 0.4007
161 ID Sequence pep LPQGTTLPK aff 0.0589 aff_rescale 0.2500 cle 0.9561 tap 0.0830 COMB 0.3976
248 ID Sequence pep KKSAAEASK aff 0.0569 aff_rescale 0.2414 cle 0.8302 tap 0.6270 COMB 0.3973
2 ID Sequence pep SDNGPQNQR aff 0.0495 aff_rescale 0.2102 cle 0.8479 tap 1.1720 COMB 0.3960
211 ID Sequence pep AGNGGDAAL aff 0.0543 aff_rescale 0.2305 cle 0.8445 tap 0.7740 COMB 0.3959
86 ID Sequence pep YYRRATRRI aff 0.0529 aff_rescale 0.2247 cle 0.8755 tap 0.7980 COMB 0.3959
138 ID Sequence pep ALNTPKDHI aff 0.0628 aff_rescale 0.2666 cle 0.6666 tap 0.5740 COMB 0.3953
126 ID Sequence pep NKDGIIWVA aff 0.0728 aff_rescale 0.3091 cle 0.7316 tap -0.4710 COMB 0.3952
165 ID Sequence pep TTLPKGFYA aff 0.0679 aff_rescale 0.2881 cle 0.9012 tap -0.5900 COMB 0.3938
365 ID Sequence pep PTEPKKDKK aff 0.0655 aff_rescale 0.2783 cle 0.8760 tap -0.3260 COMB 0.3934
150 ID Sequence pep NPANNAAIV aff 0.0581 aff_rescale 0.2467 cle 0.8893 tap 0.1960 COMB 0.3899
225 ID Sequence pep DRLNQLESK aff 0.0541 aff_rescale 0.2299 cle 0.9216 tap 0.4210 COMB 0.3891
309 ID Sequence pep PSASAFFGM aff 0.0802 aff_rescale 0.3406 cle 0.2980 tap 0.0360 COMB 0.3871
362 ID Sequence pep TFPPTEPKK aff 0.0493 aff_rescale 0.2095 cle 0.9439 tap 0.6970 COMB 0.3859
377 ID Sequence pep DETQALPQR aff 0.0479 aff_rescale 0.2035 cle 0.8297 tap 1.1510 COMB 0.3855
278 ID Sequence pep GPEQTQGNF aff 0.0471 aff_rescale 0.2001 cle 0.5549 tap 2.0390 COMB 0.3853
213 ID Sequence pep NGGDAALAL aff 0.0611 aff_rescale 0.2593 cle 0.6508 tap 0.5320 COMB 0.3835
219 ID Sequence pep LALLLLDRL aff 0.0626 aff_rescale 0.2656 cle 0.3888 tap 1.1830 COMB 0.3831
388 ID Sequence pep KQQTVTLLP aff 0.0742 aff_rescale 0.3150 cle 0.3347 tap 0.3560 COMB 0.3830
66 ID Sequence pep FPRGQGVPI aff 0.0530 aff_rescale 0.2251 cle 0.9473 tap 0.2850 COMB 0.3815
349 ID Sequence pep QVILLNKHI aff 0.0591 aff_rescale 0.2511 cle 0.6563 tap 0.6160 COMB 0.3803
84 ID Sequence pep IGYYRRATR aff 0.0510 aff_rescale 0.2164 cle 0.6230 tap 1.3790 COMB 0.3788
258 ID Sequence pep PRQKRTATK aff 0.0534 aff_rescale 0.2269 cle 0.8840 tap 0.2600 COMB 0.3725
283 ID Sequence pep QGNFGDQEL aff 0.0545 aff_rescale 0.2314 cle 0.7289 tap 0.6170 COMB 0.3716
94 ID Sequence pep IRGGDGKMK aff 0.0501 aff_rescale 0.2128 cle 0.8334 tap 0.6630 COMB 0.3710
30 ID Sequence pep GERSGARSK aff 0.0488 aff_rescale 0.2073 cle 0.9660 tap 0.3400 COMB 0.3692
160 ID Sequence pep QLPQGTTLP aff 0.0651 aff_rescale 0.2766 cle 0.5554 tap 0.1700 COMB 0.3684
366 ID Sequence pep TEPKKDKKK aff 0.0532 aff_rescale 0.2260 cle 0.8952 tap 0.1480 COMB 0.3677
125 ID Sequence pep ANKDGIIWV aff 0.0554 aff_rescale 0.2353 cle 0.7905 tap 0.2740 COMB 0.3675
351 ID Sequence pep ILLNKHIDA aff 0.0610 aff_rescale 0.2591 cle 0.8638 tap -0.4280 COMB 0.3673
50 ID Sequence pep ASWFTALTQ aff 0.0625 aff_rescale 0.2654 cle 0.5918 tap 0.2610 COMB 0.3672
238 ID Sequence pep GQQQQGQTV aff 0.0590 aff_rescale 0.2504 cle 0.6731 tap 0.2800 COMB 0.3654
64 ID Sequence pep LKFPRGQGV aff 0.0533 aff_rescale 0.2264 cle 0.8013 tap 0.3410 COMB 0.3636
253 ID Sequence pep EASKKPRQK aff 0.0555 aff_rescale 0.2355 cle 0.6959 tap 0.4630 COMB 0.3630
375 ID Sequence pep KADETQALP aff 0.0742 aff_rescale 0.3152 cle 0.2370 tap 0.1890 COMB 0.3602
209 ID Sequence pep RMAGNGGDA aff 0.0742 aff_rescale 0.3150 cle 0.3009 tap 0.0010 COMB 0.3602
57 ID Sequence pep TQHGKEDLK aff 0.0586 aff_rescale 0.2488 cle 0.5424 tap 0.5970 COMB 0.3600
81 ID Sequence pep DDQIGYYRR aff 0.0477 aff_rescale 0.2026 cle 0.8201 tap 0.6840 COMB 0.3598
246 ID Sequence pep VTKKSAAEA aff 0.0680 aff_rescale 0.2889 cle 0.6251 tap -0.4870 COMB 0.3583
200 ID Sequence pep GSSRGTSPA aff 0.0622 aff_rescale 0.2641 cle 0.8963 tap -0.8230 COMB 0.3574
215 ID Sequence pep GDAALALLL aff 0.0650 aff_rescale 0.2759 cle 0.3854 tap 0.4550 COMB 0.3565
223 ID Sequence pep LLDRLNQLE aff 0.1021 aff_rescale 0.4335 cle 0.0382 tap -1.6700 COMB 0.3557
149 ID Sequence pep RNPANNAAI aff 0.0576 aff_rescale 0.2445 cle 0.5320 tap 0.6210 COMB 0.3554
92 ID Sequence pep RRIRGGDGK aff 0.0589 aff_rescale 0.2502 cle 0.3646 tap 0.9940 COMB 0.3546
177 ID Sequence pep RGGSQASSR aff 0.0565 aff_rescale 0.2401 cle 0.3080 tap 1.3530 COMB 0.3539
291 ID Sequence pep LIRQGTDYK aff 0.0555 aff_rescale 0.2356 cle 0.6271 tap 0.4790 COMB 0.3536
134 ID Sequence pep ATEGALNTP aff 0.0802 aff_rescale 0.3404 cle 0.0378 tap 0.1300 COMB 0.3526
346 ID Sequence pep FKDQVILLN aff 0.0985 aff_rescale 0.4183 cle 0.0259 tap -1.3960 COMB 0.3523
75 ID Sequence pep NTNSSPDDQ aff 0.0829 aff_rescale 0.3518 cle 0.0234 tap -0.1750 COMB 0.3466
328 ID Sequence pep GTWLTYTGA aff 0.0590 aff_rescale 0.2506 cle 0.8058 tap -0.5100 COMB 0.3460
124 ID Sequence pep GANKDGIIW aff 0.0520 aff_rescale 0.2210 cle 0.6287 tap 0.6120 COMB 0.3459
169 ID Sequence pep KGFYAEGSR aff 0.0495 aff_rescale 0.2103 cle 0.4639 tap 1.2920 COMB 0.3444
28 ID Sequence pep QNGERSGAR aff 0.0553 aff_rescale 0.2349 cle 0.2754 tap 1.3230 COMB 0.3424
344 ID Sequence pep PNFKDQVIL aff 0.0470 aff_rescale 0.1996 cle 0.8518 tap 0.2950 COMB 0.3421
32 ID Sequence pep RSGARSKQR aff 0.0533 aff_rescale 0.2264 cle 0.2662 tap 1.4390 COMB 0.3382
244 ID Sequence pep QTVTKKSAA aff 0.0741 aff_rescale 0.3147 cle 0.3188 tap -0.4960 COMB 0.3377
163 ID Sequence pep QGTTLPKGF aff 0.0463 aff_rescale 0.1965 cle 0.2373 tap 2.1000 COMB 0.3370
296 ID Sequence pep TDYKHWPQI aff 0.0548 aff_rescale 0.2328 cle 0.5726 tap 0.3630 COMB 0.3369
281 ID Sequence pep QTQGNFGDQ aff 0.0804 aff_rescale 0.3415 cle 0.0704 tap -0.3130 COMB 0.3364
111 ID Sequence pep YYLGTGPEA aff 0.0557 aff_rescale 0.2365 cle 0.7875 tap -0.3780 COMB 0.3357
113 ID Sequence pep LGTGPEAGL aff 0.0476 aff_rescale 0.2023 cle 0.6793 tap 0.6040 COMB 0.3344
123 ID Sequence pep YGANKDGII aff 0.0730 aff_rescale 0.3101 cle 0.1206 tap 0.1200 COMB 0.3342
87 ID Sequence pep YRRATRRIR aff 0.0550 aff_rescale 0.2336 cle 0.1053 tap 1.6680 COMB 0.3328
406 ID Sequence pep QLQQSMSSA aff 0.0681 aff_rescale 0.2891 cle 0.4320 tap -0.4340 COMB 0.3322
254 ID Sequence pep ASKKPRQKR aff 0.0484 aff_rescale 0.2057 cle 0.3269 tap 1.5000 COMB 0.3297
135 ID Sequence pep TEGALNTPK aff 0.0600 aff_rescale 0.2546 cle 0.3736 tap 0.2990 COMB 0.3256
130 ID Sequence pep IIWVATEGA aff 0.0563 aff_rescale 0.2390 cle 0.6468 tap -0.2420 COMB 0.3240
353 ID Sequence pep LNKHIDAYK aff 0.0465 aff_rescale 0.1976 cle 0.7021 tap 0.3620 COMB 0.3211
7 ID Sequence pep QNQRNAPRI aff 0.0567 aff_rescale 0.2408 cle 0.4621 tap 0.2180 COMB 0.3210
310 ID Sequence pep SASAFFGMS aff 0.0982 aff_rescale 0.4169 cle 0.1072 tap -2.2890 COMB 0.3186
305 ID Sequence pep AQFAPSASA aff 0.0530 aff_rescale 0.2248 cle 0.6858 tap -0.1950 COMB 0.3180
33 ID Sequence pep SGARSKQRR aff 0.0566 aff_rescale 0.2403 cle 0.0390 tap 1.4200 COMB 0.3171
31 ID Sequence pep ERSGARSKQ aff 0.0483 aff_rescale 0.2051 cle 0.7869 tap -0.1370 COMB 0.3162
367 ID Sequence pep EPKKDKKKK aff 0.0425 aff_rescale 0.1805 cle 0.9083 tap -0.0360 COMB 0.3149
390 ID Sequence pep QTVTLLPAA aff 0.0693 aff_rescale 0.2942 cle 0.3083 tap -0.5150 COMB 0.3147
37 ID Sequence pep SKQRRPQGL aff 0.0532 aff_rescale 0.2258 cle 0.2061 tap 1.1570 COMB 0.3146
285 ID Sequence pep NFGDQELIR aff 0.0510 aff_rescale 0.2165 cle 0.1294 tap 1.4960 COMB 0.3107
360 ID Sequence pep YKTFPPTEP aff 0.0587 aff_rescale 0.2493 cle 0.3246 tap 0.2520 COMB 0.3106
132 ID Sequence pep WVATEGALN aff 0.0861 aff_rescale 0.3658 cle 0.0233 tap -1.1780 COMB 0.3103
251 ID Sequence pep AAEASKKPR aff 0.0506 aff_rescale 0.2149 cle 0.0843 tap 1.5910 COMB 0.3071
343 ID Sequence pep DPNFKDQVI aff 0.0455 aff_rescale 0.1933 cle 0.7838 tap -0.0790 COMB 0.3069
80 ID Sequence pep PDDQIGYYR aff 0.0470 aff_rescale 0.1994 cle 0.5162 tap 0.5750 COMB 0.3056
263 ID Sequence pep TATKAYNVT aff 0.0635 aff_rescale 0.2697 cle 0.4127 tap -0.5780 COMB 0.3027
379 ID Sequence pep TQALPQRQK aff 0.0544 aff_rescale 0.2308 cle 0.3487 tap 0.3690 COMB 0.3015
154 ID Sequence pep NAAIVLQLP aff 0.0653 aff_rescale 0.2773 cle 0.0440 tap 0.3520 COMB 0.3015
409 ID Sequence pep QSMSSADST aff 0.0749 aff_rescale 0.3181 cle 0.0877 tap -0.6360 COMB 0.2995
364 ID Sequence pep PPTEPKKDK aff 0.0420 aff_rescale 0.1783 cle 0.9585 tap -0.4610 COMB 0.2990
51 ID Sequence pep SWFTALTQH aff 0.0539 aff_rescale 0.2288 cle 0.4482 tap 0.0300 COMB 0.2976
191 ID Sequence pep RNSSRNSTP aff 0.0614 aff_rescale 0.2609 cle 0.1507 tap 0.2460 COMB 0.2958
234 ID Sequence pep MSGKGQQQQ aff 0.0688 aff_rescale 0.2922 cle 0.0354 tap -0.0800 COMB 0.2935
96 ID Sequence pep GGDGKMKDL aff 0.0503 aff_rescale 0.2134 cle 0.3633 tap 0.4650 COMB 0.2912
318 ID Sequence pep SRIGMEVTP aff 0.0591 aff_rescale 0.2510 cle 0.1037 tap 0.4690 COMB 0.2900
293 ID Sequence pep RQGTDYKHW aff 0.0480 aff_rescale 0.2036 cle 0.2239 tap 1.0500 COMB 0.2897
347 ID Sequence pep KDQVILLNK aff 0.0554 aff_rescale 0.2354 cle 0.3054 tap 0.1270 COMB 0.2876
148 ID Sequence pep TRNPANNAA aff 0.0546 aff_rescale 0.2317 cle 0.5260 tap -0.4740 COMB 0.2869
284 ID Sequence pep GNFGDQELI aff 0.0490 aff_rescale 0.2081 cle 0.4327 tap 0.2660 COMB 0.2864
155 ID Sequence pep AAIVLQLPQ aff 0.0619 aff_rescale 0.2626 cle 0.0513 tap 0.3010 COMB 0.2854
99 ID Sequence pep GKMKDLSPR aff 0.0502 aff_rescale 0.2133 cle 0.0419 tap 1.2810 COMB 0.2837
114 ID Sequence pep GTGPEAGLP aff 0.0678 aff_rescale 0.2879 cle 0.0397 tap -0.2110 COMB 0.2833
333 ID Sequence pep YTGAIKLDD aff 0.0895 aff_rescale 0.3802 cle 0.0236 tap -2.0100 COMB 0.2832
303 ID Sequence pep QIAQFAPSA aff 0.0673 aff_rescale 0.2857 cle 0.1417 tap -0.5220 COMB 0.2808
60 ID Sequence pep GKEDLKFPR aff 0.0476 aff_rescale 0.2020 cle 0.1194 tap 1.1880 COMB 0.2793
147 ID Sequence pep GTRNPANNA aff 0.0538 aff_rescale 0.2283 cle 0.5651 tap -0.6780 COMB 0.2792
109 ID Sequence pep YFYYLGTGP aff 0.0591 aff_rescale 0.2507 cle 0.0501 tap 0.3830 COMB 0.2774
233 ID Sequence pep KMSGKGQQQ aff 0.0575 aff_rescale 0.2440 cle 0.1570 tap 0.1730 COMB 0.2762
76 ID Sequence pep TNSSPDDQI aff 0.0559 aff_rescale 0.2372 cle 0.0923 tap 0.4980 COMB 0.2759
250 ID Sequence pep SAAEASKKP aff 0.0590 aff_rescale 0.2503 cle 0.0601 tap 0.3280 COMB 0.2758
192 ID Sequence pep NSSRNSTPG aff 0.0656 aff_rescale 0.2784 cle 0.3726 tap -1.1900 COMB 0.2748
119 ID Sequence pep AGLPYGANK aff 0.0558 aff_rescale 0.2370 cle 0.1844 tap 0.1930 COMB 0.2743
378 ID Sequence pep ETQALPQRQ aff 0.0691 aff_rescale 0.2934 cle 0.0321 tap -0.5020 COMB 0.2731
298 ID Sequence pep YKHWPQIAQ aff 0.0627 aff_rescale 0.2661 cle 0.1053 tap -0.1850 COMB 0.2727
190 ID Sequence pep SRNSSRNST aff 0.0560 aff_rescale 0.2376 cle 0.3670 tap -0.4080 COMB 0.2723
314 ID Sequence pep FFGMSRIGM aff 0.0551 aff_rescale 0.2341 cle 0.1283 tap 0.3680 COMB 0.2718
381 ID Sequence pep ALPQRQKKQ aff 0.0516 aff_rescale 0.2192 cle 0.3454 tap -0.0060 COMB 0.2708
342 ID Sequence pep KDPNFKDQV aff 0.0569 aff_rescale 0.2418 cle 0.2050 tap -0.0400 COMB 0.2705
6 ID Sequence pep PQNQRNAPR aff 0.0475 aff_rescale 0.2019 cle 0.1329 tap 0.9560 COMB 0.2696
339 ID Sequence pep LDDKDPNFK aff 0.0573 aff_rescale 0.2431 cle 0.1384 tap 0.0860 COMB 0.2682
210 ID Sequence pep MAGNGGDAA aff 0.0660 aff_rescale 0.2804 cle 0.0672 tap -0.4670 COMB 0.2671
389 ID Sequence pep QQTVTLLPA aff 0.0613 aff_rescale 0.2602 cle 0.1664 tap -0.3820 COMB 0.2660
174 ID Sequence pep EGSRGGSQA aff 0.0518 aff_rescale 0.2200 cle 0.5739 tap -0.8560 COMB 0.2633
140 ID Sequence pep NTPKDHIGT aff 0.0667 aff_rescale 0.2834 cle 0.0623 tap -0.6570 COMB 0.2599
265 ID Sequence pep TKAYNVTQA aff 0.0528 aff_rescale 0.2241 cle 0.3500 tap -0.3360 COMB 0.2598
276 ID Sequence pep RRGPEQTQG aff 0.0528 aff_rescale 0.2241 cle 0.6140 tap -1.1380 COMB 0.2593
221 ID Sequence pep LLLLDRLNQ aff 0.0563 aff_rescale 0.2389 cle 0.0884 tap 0.0900 COMB 0.2567
286 ID Sequence pep FGDQELIRQ aff 0.0640 aff_rescale 0.2716 cle 0.0635 tap -0.5020 COMB 0.2560
297 ID Sequence pep DYKHWPQIA aff 0.0403 aff_rescale 0.1713 cle 0.7513 tap -0.5790 COMB 0.2550
334 ID Sequence pep TGAIKLDDK aff 0.0548 aff_rescale 0.2326 cle 0.0937 tap 0.1420 COMB 0.2537
259 ID Sequence pep RQKRTATKA aff 0.0535 aff_rescale 0.2273 cle 0.2959 tap -0.3630 COMB 0.2535
182 ID Sequence pep ASSRSSSRS aff 0.0809 aff_rescale 0.3436 cle 0.1030 tap -2.1140 COMB 0.2534
72 ID Sequence pep VPINTNSSP aff 0.0573 aff_rescale 0.2433 cle 0.0990 tap -0.0990 COMB 0.2532
167 ID Sequence pep LPKGFYAEG aff 0.0520 aff_rescale 0.2210 cle 0.7643 tap -1.6880 COMB 0.2512
65 ID Sequence pep KFPRGQGVP aff 0.0523 aff_rescale 0.2221 cle 0.0520 tap 0.4120 COMB 0.2505
232 ID Sequence pep SKMSGKGQQ aff 0.0586 aff_rescale 0.2488 cle 0.0364 tap -0.1050 COMB 0.2490
275 ID Sequence pep GRRGPEQTQ aff 0.0421 aff_rescale 0.1786 cle 0.5115 tap -0.1340 COMB 0.2486
133 ID Sequence pep VATEGALNT aff 0.0623 aff_rescale 0.2647 cle 0.1145 tap -0.6830 COMB 0.2477
38 ID Sequence pep KQRRPQGLP aff 0.0527 aff_rescale 0.2236 cle 0.0276 tap 0.3900 COMB 0.2473
358 ID Sequence pep DAYKTFPPT aff 0.0551 aff_rescale 0.2339 cle 0.3400 tap -0.7730 COMB 0.2463
188 ID Sequence pep SRSRNSSRN aff 0.0582 aff_rescale 0.2470 cle 0.3138 tap -1.0060 COMB 0.2438
68 ID Sequence pep RGQGVPINT aff 0.0551 aff_rescale 0.2339 cle 0.3660 tap -0.9050 COMB 0.2435
12 ID Sequence pep APRITFGGP aff 0.0487 aff_rescale 0.2067 cle 0.2002 tap 0.1340 COMB 0.2434
152 ID Sequence pep ANNAAIVLQ aff 0.0599 aff_rescale 0.2543 cle 0.0431 tap -0.3530 COMB 0.2431
197 ID Sequence pep STPGSSRGT aff 0.0602 aff_rescale 0.2557 cle 0.0924 tap -0.5480 COMB 0.2422
326 ID Sequence pep PSGTWLTYT aff 0.0706 aff_rescale 0.2998 cle 0.0447 tap -1.2980 COMB 0.2416
166 ID Sequence pep TLPKGFYAE aff 0.0579 aff_rescale 0.2458 cle 0.4820 tap -1.5720 COMB 0.2395
19 ID Sequence pep GPSDSTGSN aff 0.0497 aff_rescale 0.2110 cle 0.7938 tap -1.8330 COMB 0.2384
186 ID Sequence pep SSSRSRNSS aff 0.0757 aff_rescale 0.3214 cle 0.1194 tap -2.0240 COMB 0.2382
158 ID Sequence pep VLQLPQGTT aff 0.0606 aff_rescale 0.2571 cle 0.0856 tap -0.6470 COMB 0.2376
5 ID Sequence pep GPQNQRNAP aff 0.0506 aff_rescale 0.2148 cle 0.2375 tap -0.2700 COMB 0.2370
47 ID Sequence pep NNTASWFTA aff 0.0573 aff_rescale 0.2435 cle 0.2230 tap -0.8320 COMB 0.2353
129 ID Sequence pep GIIWVATEG aff 0.0620 aff_rescale 0.2631 cle 0.3192 tap -1.5160 COMB 0.2352
376 ID Sequence pep ADETQALPQ aff 0.0566 aff_rescale 0.2404 cle 0.0613 tap -0.3120 COMB 0.2340
173 ID Sequence pep AEGSRGGSQ aff 0.0553 aff_rescale 0.2348 cle 0.0885 tap -0.3120 COMB 0.2325
300 ID Sequence pep HWPQIAQFA aff 0.0564 aff_rescale 0.2396 cle 0.0439 tap -0.2940 COMB 0.2315
271 ID Sequence pep TQAFGRRGP aff 0.0509 aff_rescale 0.2163 cle 0.0249 tap 0.2230 COMB 0.2312
107 ID Sequence pep RWYFYYLGT aff 0.0542 aff_rescale 0.2301 cle 0.0606 tap -0.1730 COMB 0.2305
82 ID Sequence pep DQIGYYRRA aff 0.0551 aff_rescale 0.2339 cle 0.2570 tap -0.8460 COMB 0.2302
372 ID Sequence pep KKKKADETQ aff 0.0485 aff_rescale 0.2059 cle 0.1901 tap -0.0900 COMB 0.2299
35 ID Sequence pep ARSKQRRPQ aff 0.0484 aff_rescale 0.2057 cle 0.0870 tap 0.2110 COMB 0.2293
398 ID Sequence pep ADLDDFSKQ aff 0.0461 aff_rescale 0.1956 cle 0.2511 tap -0.0970 COMB 0.2284
34 ID Sequence pep GARSKQRRP aff 0.0509 aff_rescale 0.2162 cle 0.0542 tap 0.0810 COMB 0.2284
294 ID Sequence pep QGTDYKHWP aff 0.0523 aff_rescale 0.2222 cle 0.0580 tap -0.0530 COMB 0.2283
196 ID Sequence pep NSTPGSSRG aff 0.0573 aff_rescale 0.2431 cle 0.2964 tap -1.2220 COMB 0.2265
317 ID Sequence pep MSRIGMEVT aff 0.0594 aff_rescale 0.2521 cle 0.0246 tap -0.5990 COMB 0.2258
243 ID Sequence pep GQTVTKKSA aff 0.0449 aff_rescale 0.1906 cle 0.4691 tap -0.7240 COMB 0.2247
252 ID Sequence pep AEASKKPRQ aff 0.0506 aff_rescale 0.2149 cle 0.0352 tap 0.0740 COMB 0.2239
301 ID Sequence pep WPQIAQFAP aff 0.0526 aff_rescale 0.2233 cle 0.0939 tap -0.2820 COMB 0.2233
270 ID Sequence pep VTQAFGRRG aff 0.0664 aff_rescale 0.2818 cle 0.0253 tap -1.2460 COMB 0.2233
336 ID Sequence pep AIKLDDKDP aff 0.0473 aff_rescale 0.2008 cle 0.0251 tap 0.3450 COMB 0.2219
292 ID Sequence pep IRQGTDYKH aff 0.0505 aff_rescale 0.2145 cle 0.1373 tap -0.2900 COMB 0.2206
27 ID Sequence pep NQNGERSGA aff 0.0518 aff_rescale 0.2198 cle 0.1582 tap -0.4630 COMB 0.2204
23 ID Sequence pep STGSNQNGE aff 0.0724 aff_rescale 0.3075 cle 0.0286 tap -1.8360 COMB 0.2200
327 ID Sequence pep SGTWLTYTG aff 0.0586 aff_rescale 0.2488 cle 0.4033 tap -1.7900 COMB 0.2198
273 ID Sequence pep AFGRRGPEQ aff 0.0506 aff_rescale 0.2150 cle 0.0302 tap -0.0060 COMB 0.2193
88 ID Sequence pep RRATRRIRG aff 0.0617 aff_rescale 0.2621 cle 0.0411 tap -0.9800 COMB 0.2193
203 ID Sequence pep RGTSPARMA aff 0.0514 aff_rescale 0.2182 cle 0.1793 tap -0.5400 COMB 0.2181
239 ID Sequence pep QQQQGQTVT aff 0.0556 aff_rescale 0.2359 cle 0.1042 tap -0.6790 COMB 0.2176
157 ID Sequence pep IVLQLPQGT aff 0.0540 aff_rescale 0.2292 cle 0.0394 tap -0.3720 COMB 0.2165
357 ID Sequence pep IDAYKTFPP aff 0.0520 aff_rescale 0.2206 cle 0.0301 tap -0.1860 COMB 0.2158
321 ID Sequence pep GMEVTPSGT aff 0.0598 aff_rescale 0.2537 cle 0.0438 tap -0.8980 COMB 0.2154
184 ID Sequence pep SRSSSRSRN aff 0.0582 aff_rescale 0.2471 cle 0.1108 tap -1.0060 COMB 0.2135
112 ID Sequence pep YLGTGPEAG aff 0.0679 aff_rescale 0.2884 cle 0.0282 tap -1.6110 COMB 0.2121
172 ID Sequence pep YAEGSRGGS aff 0.0765 aff_rescale 0.3248 cle 0.0605 tap -2.4620 COMB 0.2108
106 ID Sequence pep PRWYFYYLG aff 0.0507 aff_rescale 0.2154 cle 0.4397 tap -1.4430 COMB 0.2092
256 ID Sequence pep KKPRQKRTA aff 0.0510 aff_rescale 0.2165 cle 0.0605 tap -0.3400 COMB 0.2085
205 ID Sequence pep TSPARMAGN aff 0.0640 aff_rescale 0.2719 cle 0.0237 tap -1.3410 COMB 0.2084
42 ID Sequence pep PQGLPNNTA aff 0.0526 aff_rescale 0.2232 cle 0.2240 tap -0.9710 COMB 0.2082
176 ID Sequence pep SRGGSQASS aff 0.0557 aff_rescale 0.2366 cle 0.5334 tap -2.1790 COMB 0.2076
11 ID Sequence pep NAPRITFGG aff 0.0582 aff_rescale 0.2470 cle 0.1298 tap -1.1890 COMB 0.2070
385 ID Sequence pep RQKKQQTVT aff 0.0506 aff_rescale 0.2149 cle 0.0785 tap -0.4370 COMB 0.2048
16 ID Sequence pep TFGGPSDST aff 0.0500 aff_rescale 0.2121 cle 0.1882 tap -0.7130 COMB 0.2047
204 ID Sequence pep GTSPARMAG aff 0.0626 aff_rescale 0.2656 cle 0.0775 tap -1.4680 COMB 0.2039
122 ID Sequence pep PYGANKDGI aff 0.0440 aff_rescale 0.1870 cle 0.0382 tap 0.2040 COMB 0.2030
212 ID Sequence pep GNGGDAALA aff 0.0516 aff_rescale 0.2190 cle 0.1829 tap -0.8760 COMB 0.2026
230 ID Sequence pep LESKMSGKG aff 0.0610 aff_rescale 0.2591 cle 0.1362 tap -1.5800 COMB 0.2005
394 ID Sequence pep LLPAADLDD aff 0.0666 aff_rescale 0.2826 cle 0.0498 tap -1.7970 COMB 0.2003
145 ID Sequence pep HIGTRNPAN aff 0.0647 aff_rescale 0.2747 cle 0.0241 tap -1.5800 COMB 0.1993
69 ID Sequence pep GQGVPINTN aff 0.0518 aff_rescale 0.2201 cle 0.3426 tap -1.4500 COMB 0.1990
373 ID Sequence pep KKKADETQA aff 0.0460 aff_rescale 0.1955 cle 0.1153 tap -0.2800 COMB 0.1988
41 ID Sequence pep RPQGLPNNT aff 0.0498 aff_rescale 0.2113 cle 0.1305 tap -0.6660 COMB 0.1975
127 ID Sequence pep KDGIIWVAT aff 0.0522 aff_rescale 0.2218 cle 0.1328 tap -0.9280 COMB 0.1953
220 ID Sequence pep ALLLLDRLN aff 0.0575 aff_rescale 0.2443 cle 0.0336 tap -1.0860 COMB 0.1951
217 ID Sequence pep AALALLLLD aff 0.0650 aff_rescale 0.2761 cle 0.0358 tap -1.7400 COMB 0.1945
401 ID Sequence pep DDFSKQLQQ aff 0.0470 aff_rescale 0.1995 cle 0.1456 tap -0.5690 COMB 0.1929
393 ID Sequence pep TLLPAADLD aff 0.0633 aff_rescale 0.2689 cle 0.0645 tap -1.7520 COMB 0.1910
83 ID Sequence pep QIGYYRRAT aff 0.0541 aff_rescale 0.2297 cle 0.0257 tap -0.8660 COMB 0.1903
156 ID Sequence pep AIVLQLPQG aff 0.0530 aff_rescale 0.2251 cle 0.0630 tap -0.8910 COMB 0.1900
61 ID Sequence pep KEDLKFPRG aff 0.0528 aff_rescale 0.2242 cle 0.3150 tap -1.6300 COMB 0.1899
348 ID Sequence pep DQVILLNKH aff 0.0494 aff_rescale 0.2097 cle 0.0661 tap -0.5970 COMB 0.1897
185 ID Sequence pep RSSSRSRNS aff 0.0652 aff_rescale 0.2767 cle 0.0543 tap -1.9110 COMB 0.1893
143 ID Sequence pep KDHIGTRNP aff 0.0462 aff_rescale 0.1960 cle 0.0258 tap -0.2110 COMB 0.1893
77 ID Sequence pep NSSPDDQIG aff 0.0590 aff_rescale 0.2505 cle 0.0267 tap -1.3120 COMB 0.1889
137 ID Sequence pep GALNTPKDH aff 0.0490 aff_rescale 0.2080 cle 0.1381 tap -0.8110 COMB 0.1882
236 ID Sequence pep GKGQQQQGQ aff 0.0472 aff_rescale 0.2003 cle 0.0309 tap -0.3440 COMB 0.1877
108 ID Sequence pep WYFYYLGTG aff 0.0507 aff_rescale 0.2151 cle 0.1212 tap -0.9140 COMB 0.1876
354 ID Sequence pep NKHIDAYKT aff 0.0484 aff_rescale 0.2057 cle 0.0574 tap -0.5410 COMB 0.1872
15 ID Sequence pep ITFGGPSDS aff 0.0586 aff_rescale 0.2486 cle 0.2567 tap -2.0000 COMB 0.1871
144 ID Sequence pep DHIGTRNPA aff 0.0494 aff_rescale 0.2098 cle 0.0714 tap -0.6740 COMB 0.1868
54 ID Sequence pep TALTQHGKE aff 0.0615 aff_rescale 0.2612 cle 0.0422 tap -1.6210 COMB 0.1865
10 ID Sequence pep RNAPRITFG aff 0.0563 aff_rescale 0.2390 cle 0.0948 tap -1.3360 COMB 0.1864
52 ID Sequence pep WFTALTQHG aff 0.0527 aff_rescale 0.2239 cle 0.1618 tap -1.2370 COMB 0.1863
400 ID Sequence pep LDDFSKQLQ aff 0.0499 aff_rescale 0.2118 cle 0.0666 tap -0.7240 COMB 0.1856
89 ID Sequence pep RATRRIRGG aff 0.0540 aff_rescale 0.2295 cle 0.0344 tap -1.0030 COMB 0.1845
39 ID Sequence pep QRRPQGLPN aff 0.0516 aff_rescale 0.2189 cle 0.0854 tap -0.9460 COMB 0.1844

## Sheet: B-cell epitopes
No.	Chain	start	end	peptide	length	score
1	A	301	306	SGVTFQ	6	0.906
2	A	90	100	KVDTANPKTPK	11	0.782
3	A	44	82	CTSEDMLNPNYEDLLIRKSNHNFLVQAGNVQLRVIGHSM	39	0.771
4	A	212	248	VINGDRWFLNRFTTTLNDFNLVAMKYNYEPLTQDHVD	37	0.707
5	A	266	286	ASLKELLQNGMNGRTILGSAL	21	0.673
6	A	153	156	DYDC	4	0.655
7	A	183	197	GPFVDRQTAQAAGTD	15	0.578
8	A	167	170	LPTG	4	0.529
results taken by Ellipro using PDB structure of protein: Linear epitopes
Discontineous epitopes predicted by EliPro
No.	Residues	Length	score	Residues
1		77	0.706	A:G11, A:K12, A:G15, A:C16, A:C22, A:G23, A:T24, A:W31, A:D33, A:D34, A:R40, A:C44, A:T45, A:S46, A:E47, A:D48, A:M49, A:L50, A:N51, A:P52, A:N53, A:Y54, A:E55, A:D56, A:L57, A:L58, A:I59, A:R60, A:K61, A:S62, A:N63, A:H64, A:N65, A:L67, A:Q69, A:A70, A:G71, A:N72, A:V73, A:Q74, A:L75, A:R76, A:V77, A:I78, A:G79, A:H80, A:S81, A:M82, A:K90, A:V91, A:D92, A:T93, A:A94, A:N95, A:P96, A:K97, A:T98, …
2		79	0.703	A:S1, A:G2, A:F3, A:T198, A:T199, A:V212, A:I213, A:N214, A:G215, A:D216, A:R217, A:W218, A:F219, A:L220, A:N221, A:R222, A:F223, A:T224, A:T225, A:T226, A:L227, A:N228, A:D229, A:F230, A:N231, A:L232, A:V233, A:A234, A:M235, A:K236, A:Y237, A:N238, A:Y239, A:E240, A:P241, A:L242, A:T243, A:Q244, A:D245, A:V247, A:D248, A:G251, A:P252, A:S254, A:A255, A:Q256, A:T257, A:G258, A:I259, A:A260, A:V26…

## Sheet: Bepippered linear epitope predi
Average: 0.556 Minimum: 0.256 Maximum: 0.765
Predicted peptides:
No.	Start	End	Peptide	Length
1	4	15	NGPQNQRNAPRI	12
2	17	48	FGGPSDSTGSNQNGERSGARSKQRRPQGLPNN	32
3	59	105	HGKEDLKFPRGQGVPINTNSSPDDQIGYYRRATRRIRGGDGKMKDLS	47
4	119	126	AGLPYGAN	8
5	137	163	GALNTPKDHIGTRNPANNAAIVLQLPQ	27
6	165	216	TTLPKGFYAEGSRGGSQASSRSSSRSRNSSRNSTPGSSRGTSPARMAGNGGD	52
7	226	267	RLNQLESKMSGKGQQQQGQTVTKKSAAEASKKPRQKRTATKA	42
8	276	299	RRGPEQTQGNFGDQELIRQGTDYK	24
9	343	348	DPNFKD	6
10	358	402	DAYKTFPPTEPKKDKKKKADETQALPQRQKKQQTVTLLPAADLDD	45
Predicted residue scores:
Position	Residue	Score	Assignment
0	M	0.298	.
1	S	0.376	.
2	D	0.458	.
3	N	0.539	E
4	G	0.62	E
5	P	0.657	E
6	Q	0.673	E
7	N	0.672	E
8	Q	0.666	E
9	R	0.651	E
10	N	0.616	E
11	A	0.583	E
12	P	0.541	E
13	R	0.515	E
14	I	0.502	E
15	T	0.497	.
16	F	0.511	E
17	G	0.534	E
18	G	0.563	E
19	P	0.609	E
20	S	0.645	E
21	D	0.691	E
22	S	0.72	E
23	T	0.729	E
24	G	0.743	E
25	S	0.752	E
26	N	0.765	E
27	Q	0.762	E
28	N	0.75	E
29	G	0.731	E
30	E	0.729	E
31	R	0.72	E
32	S	0.71	E
33	G	0.71	E
34	A	0.704	E
35	R	0.7	E
36	S	0.694	E
37	K	0.692	E
38	Q	0.71	E
39	R	0.705	E
40	R	0.703	E
41	P	0.713	E
42	Q	0.692	E
43	G	0.668	E
44	L	0.631	E
45	P	0.594	E
46	N	0.558	E
47	N	0.508	E
48	T	0.463	.
49	A	0.431	.
50	S	0.385	.
51	W	0.361	.
52	F	0.359	.
53	T	0.368	.
54	A	0.392	.
55	L	0.422	.
56	T	0.458	.
57	Q	0.494	.
58	H	0.518	E
59	G	0.536	E
60	K	0.574	E
61	E	0.564	E
62	D	0.559	E
63	L	0.565	E
64	K	0.559	E
65	F	0.553	E
66	P	0.547	E
67	R	0.525	E
68	G	0.529	E
69	Q	0.518	E
70	G	0.543	E
71	V	0.557	E
72	P	0.563	E
73	I	0.562	E
74	N	0.557	E
75	T	0.558	E
76	N	0.582	E
77	S	0.592	E
78	S	0.591	E
79	P	0.579	E
80	D	0.565	E
81	D	0.543	E
82	Q	0.536	E
83	I	0.532	E
84	G	0.531	E
85	Y	0.523	E
86	Y	0.52	E
87	R	0.525	E
88	R	0.534	E
89	A	0.538	E
90	T	0.556	E
91	R	0.563	E
92	R	0.575	E
93	I	0.577	E
94	R	0.587	E
95	G	0.6	E
96	G	0.597	E
97	D	0.6	E
98	G	0.611	E
99	K	0.591	E
100	M	0.587	E
101	K	0.573	E
102	D	0.571	E
103	L	0.547	E
104	S	0.511	E
105	P	0.477	.
106	R	0.429	.
107	W	0.392	.
108	Y	0.372	.
109	F	0.347	.
110	Y	0.333	.
111	Y	0.315	.
112	L	0.319	.
113	G	0.348	.
114	T	0.383	.
115	G	0.428	.
116	P	0.453	.
117	E	0.482	.
118	A	0.507	E
119	G	0.528	E
120	L	0.555	E
121	P	0.568	E
122	Y	0.567	E
123	G	0.56	E
124	A	0.544	E
125	N	0.526	E
126	K	0.498	.
127	D	0.476	.
128	G	0.438	.
129	I	0.402	.
130	I	0.395	.
131	W	0.402	.
132	V	0.401	.
133	A	0.408	.
134	T	0.444	.
135	E	0.478	.
136	G	0.505	E
137	A	0.544	E
138	L	0.588	E
139	N	0.607	E
140	T	0.6	E
141	P	0.606	E
142	K	0.609	E
143	D	0.599	E
144	H	0.599	E
145	I	0.612	E
146	G	0.632	E
147	T	0.624	E
148	R	0.626	E
149	N	0.633	E
150	P	0.639	E
151	A	0.647	E
152	N	0.637	E
153	N	0.618	E
154	A	0.604	E
155	A	0.583	E
156	I	0.557	E
157	V	0.539	E
158	L	0.537	E
159	Q	0.519	E
160	L	0.505	E
161	P	0.512	E
162	Q	0.505	E
163	G	0.491	.
164	T	0.508	E
165	T	0.518	E
166	L	0.522	E
167	P	0.523	E
168	K	0.522	E
169	G	0.54	E
170	F	0.553	E
171	Y	0.588	E
172	A	0.634	E
173	E	0.639	E
174	G	0.662	E
175	S	0.68	E
176	R	0.687	E
177	G	0.715	E
178	G	0.722	E
179	S	0.729	E
180	Q	0.737	E
181	A	0.727	E
182	S	0.723	E
183	S	0.726	E
184	R	0.731	E
185	S	0.736	E
186	S	0.739	E
187	S	0.742	E
188	R	0.742	E
189	S	0.734	E
190	R	0.742	E
191	N	0.746	E
192	S	0.742	E
193	S	0.731	E
194	R	0.735	E
195	N	0.728	E
196	S	0.718	E
197	T	0.708	E
198	P	0.719	E
199	G	0.701	E
200	S	0.695	E
201	S	0.694	E
202	R	0.692	E
203	G	0.674	E
204	T	0.686	E
205	S	0.683	E
206	P	0.68	E
207	A	0.65	E
208	R	0.643	E
209	M	0.632	E
210	A	0.609	E
211	G	0.593	E
212	N	0.584	E
213	G	0.544	E
214	G	0.517	E
215	D	0.502	E
216	A	0.496	.
217	A	0.48	.
218	L	0.459	.
219	A	0.453	.
220	L	0.45	.
221	L	0.449	.
222	L	0.466	.
223	L	0.487	.
224	D	0.496	.
225	R	0.508	E
226	L	0.531	E
227	N	0.549	E
228	Q	0.567	E
229	L	0.575	E
230	E	0.592	E
231	S	0.595	E
232	K	0.61	E
233	M	0.619	E
234	S	0.636	E
235	G	0.641	E
236	K	0.666	E
237	G	0.685	E
238	Q	0.698	E
239	Q	0.7	E
240	Q	0.699	E
241	Q	0.69	E
242	G	0.691	E
243	Q	0.684	E
244	T	0.683	E
245	V	0.657	E
246	T	0.631	E
247	K	0.619	E
248	K	0.602	E
249	S	0.579	E
250	A	0.576	E
251	A	0.561	E
252	E	0.547	E
253	A	0.532	E
254	S	0.54	E
255	K	0.547	E
256	K	0.56	E
257	P	0.565	E
258	R	0.58	E
259	Q	0.563	E
260	K	0.567	E
261	R	0.576	E
262	T	0.572	E
263	A	0.557	E
264	T	0.551	E
265	K	0.518	E
266	A	0.503	E
267	Y	0.492	.
268	N	0.49	.
269	V	0.467	.
270	T	0.44	.
271	Q	0.444	.
272	A	0.457	.
273	F	0.466	.
274	G	0.496	.
275	R	0.527	E
276	R	0.558	E
277	G	0.575	E
278	P	0.605	E
279	E	0.63	E
280	Q	0.637	E
281	T	0.621	E
282	Q	0.609	E
283	G	0.589	E
284	N	0.575	E
285	F	0.551	E
286	G	0.533	E
287	D	0.52	E
288	Q	0.528	E
289	E	0.522	E
290	L	0.524	E
291	I	0.528	E
292	R	0.536	E
293	Q	0.529	E
294	G	0.537	E
295	T	0.55	E
296	D	0.543	E
297	Y	0.517	E
298	K	0.506	E
299	H	0.484	.
300	W	0.455	.
301	P	0.445	.
302	Q	0.419	.
303	I	0.386	.
304	A	0.365	.
305	Q	0.365	.
306	F	0.354	.
307	A	0.339	.
308	P	0.342	.
309	S	0.339	.
310	A	0.327	.
311	S	0.334	.
312	A	0.349	.
313	F	0.37	.
314	F	0.374	.
315	G	0.389	.
316	M	0.401	.
317	S	0.41	.
318	R	0.432	.
319	I	0.452	.
320	G	0.474	.
321	M	0.486	.
322	E	0.489	.
323	V	0.486	.
324	T	0.472	.
325	P	0.47	.
326	S	0.456	.
327	G	0.445	.
328	T	0.423	.
329	W	0.407	.
330	L	0.397	.
331	T	0.378	.
332	Y	0.359	.
333	T	0.363	.
334	G	0.356	.
335	A	0.374	.
336	I	0.401	.
337	K	0.422	.
338	L	0.435	.
339	D	0.445	.
340	D	0.469	.
341	K	0.487	.
342	D	0.514	E
343	P	0.539	E
344	N	0.545	E
345	F	0.525	E
346	K	0.532	E
347	D	0.524	E
348	Q	0.49	.
349	V	0.479	.
350	I	0.487	.
351	L	0.469	.
352	L	0.451	.
353	N	0.459	.
354	K	0.466	.
355	H	0.47	.
356	I	0.489	.
357	D	0.525	E
358	A	0.535	E
359	Y	0.553	E
360	K	0.559	E
361	T	0.577	E
362	F	0.58	E
363	P	0.589	E
364	P	0.595	E
365	T	0.596	E
366	E	0.613	E
367	P	0.623	E
368	K	0.623	E
369	K	0.645	E
370	D	0.656	E
371	K	0.665	E
372	K	0.676	E
373	K	0.67	E
374	K	0.655	E
375	A	0.661	E
376	D	0.66	E
377	E	0.661	E
378	T	0.647	E
379	Q	0.641	E
380	A	0.636	E
381	L	0.643	E
382	P	0.66	E
383	Q	0.68	E
384	R	0.676	E
385	Q	0.682	E
386	K	0.675	E
387	K	0.675	E
388	Q	0.681	E
389	Q	0.676	E
390	T	0.663	E
391	V	0.644	E
392	T	0.625	E
393	L	0.61	E
394	L	0.598	E
395	P	0.586	E
396	A	0.582	E
397	A	0.569	E
398	D	0.543	E
399	L	0.524	E
400	D	0.52	E
401	D	0.515	E
402	F	0.493	.
403	S	0.489	.
404	K	0.497	.
405	Q	0.488	.
406	L	0.461	.
407	Q	0.422	.
408	Q	0.371	.
409	S	0.309	.
410	M	0.256	.

## Sheet: Sheet3
Chou & Fasman Beta-Turn Prediction
Average: 1.070 Minimum: 0.610 Maximum: 1.439
Predicted residue scores:
Position	Residue	Start	End	Peptide	Score
4	N	1	7	MSDNGPQ	1.301
5	G	2	8	SDNGPQN	1.439
6	P	3	9	DNGPQNQ	1.374
7	Q	4	10	NGPQNQR	1.301
8	N	5	11	GPQNQRN	1.301
9	Q	6	12	PQNQRNA	1.173
10	R	7	13	QNQRNAP	1.173
11	N	8	14	NQRNAPR	1.169
12	A	9	15	QRNAPRI	1.013
13	P	10	16	RNAPRIT	1.01
14	R	11	17	NAPRITF	0.96
15	I	12	18	APRITFG	0.96
16	T	13	19	PRITFGG	1.089
17	F	14	20	RITFGGP	1.089
18	G	15	21	ITFGGPS	1.157
19	G	16	22	TFGGPSD	1.299
20	P	17	23	FGGPSDS	1.366
21	S	18	24	GGPSDST	1.417
22	D	19	25	GPSDSTG	1.417
23	S	20	26	PSDSTGS	1.399
24	T	21	27	SDSTGSN	1.404
25	G	22	28	DSTGSNQ	1.34
26	S	23	29	STGSNQN	1.354
27	N	24	30	TGSNQNG	1.373
28	Q	25	31	GSNQNGE	1.341
29	N	26	32	SNQNGER	1.254
30	G	27	33	NQNGERS	1.254
31	E	28	34	QNGERSG	1.254
32	R	29	35	NGERSGA	1.209
33	S	30	36	GERSGAR	1.121
34	G	31	37	ERSGARS	1.103
35	A	32	38	RSGARSK	1.141
36	R	33	39	SGARSKQ	1.146
37	S	34	40	GARSKQR	1.077
38	K	35	41	ARSKQRR	0.99
39	Q	36	42	RSKQRRP	1.113
40	R	37	43	SKQRRPQ	1.117
41	R	38	44	KQRRPQG	1.136
42	P	39	45	QRRPQGL	1.076
43	Q	40	46	RRPQGLP	1.153
44	G	41	47	RPQGLPN	1.24
45	L	42	48	PQGLPNN	1.327
46	P	43	49	QGLPNNT	1.247
47	N	44	50	GLPNNTA	1.201
48	N	45	51	LPNNTAS	1.183
49	T	46	52	PNNTASW	1.236
50	A	47	53	NNTASWF	1.104
51	S	48	54	NTASWFT	1.019
52	W	49	55	TASWFTA	0.89
53	F	50	56	ASWFTAL	0.837
54	T	51	57	SWFTALT	0.88
55	A	52	58	WFTALTQ	0.816
56	L	53	59	FTALTQH	0.814
57	T	54	60	TALTQHG	0.951
58	Q	55	61	ALTQHGK	0.959
59	H	56	62	LTQHGKE	0.97
60	G	57	63	TQHGKED	1.094
61	K	58	64	QHGKEDL	1.041
62	E	59	65	HGKEDLK	1.046
63	D	60	66	GKEDLKF	0.996
64	L	61	67	KEDLKFP	0.99
65	K	62	68	EDLKFPR	0.981
66	F	63	69	DLKFPRG	1.099
67	P	64	70	LKFPRGQ	1.03
68	R	65	71	KFPRGQG	1.169
69	G	66	72	FPRGQGV	1.096
70	Q	67	73	PRGQGVP	1.227
71	G	68	74	RGQGVPI	1.077
72	V	69	75	GQGVPIN	1.164
73	P	70	76	QGVPINT	1.079
74	I	71	77	GVPINTN	1.161
75	N	72	78	VPINTNS	1.143
76	T	73	79	PINTNSS	1.276
77	N	74	80	INTNSSP	1.276
78	S	75	81	NTNSSPD	1.417
79	S	76	82	TNSSPDD	1.403
80	P	77	83	NSSPDDQ	1.406
81	D	78	84	SSPDDQI	1.25
82	D	79	85	SPDDQIG	1.269
83	Q	80	86	PDDQIGY	1.227
84	I	81	87	DDQIGYY	1.173
85	G	82	88	DQIGYYR	1.1
86	Y	83	89	QIGYYRR	1.027
87	Y	84	90	IGYYRRA	0.981
88	R	85	91	GYYRRAT	1.051
89	R	86	92	YYRRATR	0.964
90	A	87	93	YRRATRR	0.937
91	T	88	94	RRATRRI	0.841
92	R	89	95	RATRRIR	0.841
93	R	90	96	ATRRIRG	0.929
94	I	91	97	TRRIRGG	1.057
95	R	92	98	RRIRGGD	1.129
96	G	93	99	RIRGGDG	1.216
97	G	94	100	IRGGDGK	1.224
98	D	95	101	RGGDGKM	1.243
99	G	96	102	GGDGKMK	1.251
100	K	97	103	GDGKMKD	1.237
101	M	98	104	DGKMKDL	1.099
102	K	99	105	GKMKDLS	1.094
103	D	100	106	KMKDLSP	1.089
104	L	101	107	MKDLSPR	1.08
105	S	102	108	KDLSPRW	1.131
106	P	103	109	DLSPRWY	1.15
107	R	104	110	LSPRWYF	1.027
108	W	105	111	SPRWYFY	1.106
109	Y	106	112	PRWYFYY	1.064
110	F	107	113	RWYFYYL	0.931
111	Y	108	114	WYFYYLG	1.019
112	Y	109	115	YFYYLGT	1.019
113	L	110	116	FYYLGTG	1.079
114	G	111	117	YYLGTGP	1.21
115	T	112	118	YLGTGPE	1.153
116	G	113	119	LGTGPEA	1.084
117	P	114	120	GTGPEAG	1.223
118	E	115	121	TGPEAGL	1.084
119	A	116	122	GPEAGLP	1.164
120	G	117	123	PEAGLPY	1.104
121	L	118	124	EAGLPYG	1.11
122	P	119	125	AGLPYGA	1.099
123	Y	120	126	GLPYGAN	1.227
124	G	121	127	LPYGANK	1.149
125	A	122	128	PYGANKD	1.273
126	N	123	129	YGANKDG	1.279
127	K	124	130	GANKDGI	1.183
128	D	125	131	ANKDGII	1.027
129	G	126	132	NKDGIIW	1.07
130	I	127	133	KDGIIWV	0.919
131	I	128	134	DGIIWVA	0.869
132	W	129	135	GIIWVAT	0.797
133	V	130	136	IIWVATE	0.68
134	A	131	137	IWVATEG	0.836
135	T	132	138	WVATEGA	0.863
136	E	133	139	VATEGAL	0.81
137	G	134	140	ATEGALN	0.961
138	A	135	141	TEGALNT	1.004
139	L	136	142	EGALNTP	1.084
140	N	137	143	GALNTPK	1.123
141	T	138	144	ALNTPKD	1.109
142	P	139	145	LNTPKDH	1.15
143	K	140	146	NTPKDHI	1.133
144	D	141	147	TPKDHIG	1.133
145	H	142	148	PKDHIGT	1.133
146	I	143	149	KDHIGTR	1.051
147	G	144	150	DHIGTRN	1.13
148	T	145	151	HIGTRNP	1.139
149	R	146	152	IGTRNPA	1.097
150	N	147	153	GTRNPAN	1.253
151	P	148	154	TRNPANN	1.253
152	A	149	155	RNPANNA	1.21
153	N	150	156	NPANNAA	1.169
154	N	151	157	PANNAAI	1.013
155	A	152	158	ANNAAIV	0.867
156	A	153	159	NNAAIVL	0.857
157	I	154	160	NAAIVLQ	0.774
158	V	155	161	AAIVLQL	0.636
159	L	156	162	AIVLQLP	0.759
160	Q	157	163	IVLQLPQ	0.804
161	L	158	164	VLQLPQG	0.96
162	P	159	165	LQLPQGT	1.026
163	Q	160	166	QLPQGTT	1.079
164	G	161	167	LPQGTTL	1.023
165	T	162	168	PQGTTLP	1.156
166	T	163	169	QGTTLPK	1.083
167	L	164	170	GTTLPKG	1.166
168	P	165	171	TTLPKGF	1.029
169	K	166	172	TLPKGFY	1.054
170	G	167	173	LPKGFYA	1.011
171	F	168	174	PKGFYAE	1.033
172	Y	169	175	KGFYAEG	1.039
173	A	170	176	GFYAEGS	1.099
174	E	171	177	FYAEGSR	1.011
175	G	172	178	YAEGSRG	1.149
176	S	173	179	AEGSRGG	1.209
177	R	174	180	EGSRGGS	1.319
178	G	175	181	GSRGGSQ	1.353
179	G	176	182	SRGGSQA	1.224
180	S	177	183	RGGSQAS	1.224
181	Q	178	184	GGSQASS	1.293
182	A	179	185	GSQASSR	1.206
183	S	180	186	SQASSRS	1.187
184	S	181	187	QASSRSS	1.187
185	R	182	188	ASSRSSS	1.251
186	S	183	189	SSRSSSR	1.293
187	S	184	190	SRSSSRS	1.293
188	S	185	191	RSSSRSR	1.224
189	R	186	192	SSSRSRN	1.311
190	S	187	193	SSRSRNS	1.311
191	R	188	194	SRSRNSS	1.311
192	N	189	195	RSRNSSR	1.243
193	S	190	196	SRNSSRN	1.33
194	S	191	197	RNSSRNS	1.33
195	R	192	198	NSSRNST	1.331
196	N	193	199	SSRNSTP	1.326
197	S	194	200	SRNSTPG	1.344
198	T	195	201	RNSTPGS	1.344
199	P	196	202	NSTPGSS	1.413
200	G	197	203	STPGSSR	1.326
201	S	198	204	TPGSSRG	1.344
202	S	199	205	PGSSRGT	1.344
203	R	200	206	GSSRGTS	1.331
204	G	201	207	SSRGTSP	1.326
205	T	202	208	SRGTSPA	1.216
206	S	203	209	RGTSPAR	1.147
207	P	204	210	GTSPARM	1.097
208	A	205	211	TSPARMA	0.969
209	R	206	212	SPARMAG	1.054
210	M	207	213	PARMAGN	1.073
211	A	208	214	ARMAGNG	1.079
212	G	209	215	RMAGNGG	1.207
213	N	210	216	MAGNGGD	1.28
214	G	211	217	AGNGGDA	1.289
215	G	212	218	GNGGDAA	1.289
216	D	213	219	NGGDAAL	1.15
217	A	214	220	GGDAALA	1.021
218	A	215	221	GDAALAL	0.883
219	L	216	222	DAALALL	0.744
220	A	217	223	AALALLL	0.62
221	L	218	224	ALALLLL	0.61
222	L	219	225	LALLLLD	0.724
223	L	220	226	ALLLLDR	0.776
224	L	221	227	LLLLDRL	0.766
225	D	222	228	LLLDRLN	0.904
226	R	223	229	LLDRLNQ	0.96
227	L	224	230	LDRLNQL	0.96
228	N	225	231	DRLNQLE	0.981
229	Q	226	232	RLNQLES	0.977
230	L	227	233	LNQLESK	0.986
231	E	228	234	NQLESKM	0.987
232	S	229	235	QLESKMS	0.969
233	K	230	236	LESKMSG	1.051
234	M	231	237	ESKMSGK	1.111
235	S	232	238	SKMSGKG	1.229
236	G	233	239	KMSGKGQ	1.164
237	K	234	240	MSGKGQQ	1.16
238	G	235	241	SGKGQQQ	1.214
239	Q	236	242	GKGQQQQ	1.15
240	Q	237	243	KGQQQQG	1.15
241	Q	238	244	GQQQQGQ	1.146
242	Q	239	245	QQQQGQT	1.06
243	G	240	246	QQQGQTV	0.991
244	Q	241	247	QQGQTVT	0.989
245	T	242	248	QGQTVTK	0.993
246	V	243	249	GQTVTKK	0.997
247	T	244	250	QTVTKKS	0.979
248	K	245	251	TVTKKSA	0.933
249	K	246	252	VTKKSAA	0.89
250	S	247	253	TKKSAAE	0.924
251	A	248	254	KKSAAEA	0.881
252	A	249	255	KSAAEAS	0.941
253	E	250	256	SAAEASK	0.941
254	A	251	257	AAEASKK	0.881
255	S	252	258	AEASKKP	1.004
256	K	253	259	EASKKPR	1.046
257	K	254	260	ASKKPRQ	1.08
258	P	255	261	SKKPRQK	1.13
259	R	256	262	KKPRQKR	1.061
260	Q	257	263	KPRQKRT	1.054
261	K	258	264	PRQKRTA	1.004
262	R	259	265	RQKRTAT	0.924
263	T	260	266	QKRTATK	0.933
264	A	261	267	KRTATKA	0.887
265	T	262	268	RTATKAY	0.906
266	K	263	269	TATKAYN	0.993
267	A	264	270	ATKAYNV	0.927
268	Y	265	271	TKAYNVT	0.97
269	N	266	272	KAYNVTQ	0.973
270	V	267	273	AYNVTQA	0.923
271	T	268	274	YNVTQAF	0.914
272	Q	269	275	NVTQAFG	0.974
273	A	270	276	VTQAFGR	0.887
274	F	271	277	TQAFGRR	0.951
275	G	272	278	QAFGRRG	1.037
276	R	273	279	AFGRRGP	1.114
277	R	274	280	FGRRGPE	1.126
278	G	275	281	GRRGPEQ	1.18
279	P	276	282	RRGPEQT	1.094
280	E	277	283	RGPEQTQ	1.099
281	Q	278	284	GPEQTQG	1.186
282	T	279	285	PEQTQGN	1.186
283	Q	280	286	EQTQGNF	1.054
284	G	281	287	QTQGNFG	1.171
285	N	282	288	TQGNFGD	1.24
286	F	283	289	QGNFGDQ	1.243
287	G	284	290	GNFGDQE	1.209
288	D	285	291	NFGDQEL	1.07
289	Q	286	292	FGDQELI	0.914
290	E	287	293	GDQELIR	0.964
291	L	288	294	DQELIRQ	0.881
292	I	289	295	QELIRQG	0.896
293	R	290	296	ELIRQGT	0.893
294	Q	291	297	LIRQGTD	0.996
295	G	292	298	IRQGTDY	1.074
296	T	293	299	RQGTDYK	1.151
297	D	294	300	QGTDYKH	1.151
298	Y	295	301	GTDYKHW	1.149
299	K	296	302	TDYKHWP	1.143
300	H	297	303	DYKHWPQ	1.146
301	W	298	304	YKHWPQI	1.004
302	P	299	305	KHWPQIA	0.936
303	Q	300	306	HWPQIAQ	0.931
304	I	301	307	WPQIAQF	0.881
305	A	302	308	PQIAQFA	0.839
306	Q	303	309	QIAQFAP	0.839
307	F	304	310	IAQFAPS	0.903
308	A	305	311	AQFAPSA	0.93
309	P	306	312	QFAPSAS	1.04
310	S	307	313	FAPSASA	0.994
311	A	308	314	APSASAF	0.994
312	S	309	315	PSASAFF	0.986
313	A	310	316	SASAFFG	0.991
314	F	311	317	ASAFFGM	0.873
315	F	312	318	SAFFGMS	0.983
316	G	313	319	AFFGMSR	0.914
317	M	314	320	FFGMSRI	0.887
318	S	315	321	FGMSRIG	1.024
319	R	316	322	GMSRIGM	1.024
320	I	317	323	MSRIGME	0.907
321	G	318	324	SRIGMEV	0.893
322	M	319	325	RIGMEVT	0.826
323	E	320	326	IGMEVTP	0.907
324	V	321	327	GMEVTPS	1.044
325	T	322	328	MEVTPSG	1.044
326	P	323	329	EVTPSGT	1.096
327	S	324	330	VTPSGTW	1.127
328	G	325	331	TPSGTWL	1.14
329	T	326	332	PSGTWLT	1.14
330	W	327	333	SGTWLTY	1.086
331	L	328	334	GTWLTYT	1.019
332	T	329	335	TWLTYTG	1.019
333	Y	330	336	WLTYTGA	0.976
334	T	331	337	LTYTGAI	0.906
335	G	332	338	TYTGAIK	0.966
336	A	333	339	YTGAIKL	0.913
337	I	334	340	TGAIKLD	0.959
338	K	335	341	GAIKLDD	1.03
339	L	336	342	AIKLDDK	0.951
340	D	337	343	IKLDDKD	1.066
341	D	338	344	KLDDKDP	1.216
342	K	339	345	LDDKDPN	1.294
343	D	340	346	DDKDPNF	1.296
344	P	341	347	DKDPNFK	1.231
345	N	342	348	KDPNFKD	1.231
346	F	343	349	DPNFKDQ	1.227
347	K	344	350	PNFKDQV	1.09
348	D	345	351	NFKDQVI	0.94
349	Q	346	352	FKDQVIL	0.801
350	V	347	353	KDQVILL	0.8
351	I	348	354	DQVILLN	0.879
352	L	349	355	QVILLNK	0.814
353	L	350	356	VILLNKH	0.81
354	N	351	357	ILLNKHI	0.806
355	K	352	358	LLNKHID	0.947
356	H	353	359	LNKHIDA	0.957
357	I	354	360	NKHIDAY	1.036
358	D	355	361	KHIDAYK	0.957
359	A	356	362	HIDAYKT	0.95
360	Y	357	363	IDAYKTF	0.9
361	K	358	364	DAYKTFP	1.05
362	T	359	365	AYKTFPP	1.059
363	F	360	366	YKTFPPT	1.101
364	P	361	367	KTFPPTE	1.044
365	P	362	368	TFPPTEP	1.117
366	T	363	369	FPPTEPK	1.124
367	E	364	370	PPTEPKK	1.183
368	P	365	371	PTEPKKD	1.174
369	K	366	372	TEPKKDK	1.101
370	K	367	373	EPKKDKK	1.109
371	D	368	374	PKKDKKK	1.147
372	K	369	375	KKDKKKK	1.074
373	K	370	376	KDKKKKA	1.024
374	K	371	377	DKKKKAD	1.089
375	K	372	378	KKKKADE	0.986
376	A	373	379	KKKADET	0.979
377	D	374	380	KKADETQ	0.974
378	E	375	381	KADETQA	0.924
379	T	376	382	ADETQAL	0.864
380	Q	377	383	DETQALP	0.987
381	A	378	384	ETQALPQ	0.919
382	L	379	385	TQALPQR	0.949
383	P	380	386	QALPQRQ	0.951
384	Q	381	387	ALPQRQK	0.956
385	R	382	388	LPQRQKK	1.006
386	Q	383	389	PQRQKKQ	1.061
387	K	384	390	QRQKKQQ	0.984
388	K	385	391	RQKKQQT	0.981
389	Q	386	392	QKKQQTV	0.917
390	Q	387	393	KKQQTVT	0.914
391	T	388	394	KQQTVTL	0.854
392	V	389	395	QQTVTLL	0.794
393	T	390	396	QTVTLLP	0.871
394	L	391	397	TVTLLPA	0.826
395	L	392	398	VTLLPAA	0.783
396	P	393	399	TLLPAAD	0.92
397	A	394	400	LLPAADL	0.867
398	A	395	401	LPAADLD	0.991
399	D	396	402	PAADLDD	1.116
400	L	397	403	AADLDDF	0.984
401	D	398	404	ADLDDFS	1.094
402	D	399	405	DLDDFSK	1.144
403	F	400	406	LDDFSKQ	1.076
404	S	401	407	DDFSKQL	1.076
405	K	402	408	DFSKQLQ	1.007
406	Q	403	409	FSKQLQQ	0.939
407	L	404	410	SKQLQQS	1.057
408	Q	405	411	KQLQQSM	0.939

## Sheet: Sheet1
Emini Surface Accessibility Prediction Results
Average: 1.000 Minimum: 0.050 Maximum: 6.966
Predicted peptides:
No.	Start	End	Peptide	Length
1	4	11	NGPQNQRN	8
2	36	42	RSKQRRP	7
3	87	92	YRRATR	6
4	185	197	RSSSRSRNSSRNS	13
5	237	242	KGQQQQ	6
6	254	264	ASKKPRQKRTA	11
7	277	282	RGPEQT	6
8	295	300	GTDYKH	6
9	340	346	DDKDPNF	7
10	365	377	PTEPKKDKKKKAD	13
11	384	390	QRQKKQQ	7
Predicted residue scores:
Position	Residue	Start	End	Peptide	Score
3	D	1	6	MSDNGP	0.711
4	N	2	7	SDNGPQ	1.244
5	G	3	8	DNGPQN	1.492
6	P	4	9	NGPQNQ	1.548
7	Q	5	10	GPQNQR	1.885
8	N	6	11	PQNQRN	3.063
9	Q	7	12	QNQRNA	2.001
10	R	8	13	NQRNAP	1.787
11	N	9	14	QRNAPR	2.176
12	A	10	15	RNAPRI	0.881
13	P	11	16	NAPRIT	0.649
14	R	12	17	APRITF	0.349
15	I	13	18	PRITFG	0.342
16	T	14	19	RITFGG	0.219
17	F	15	20	ITFGGP	0.173
18	G	16	21	TFGGPS	0.331
19	G	17	22	FGGPSD	0.383
20	P	18	23	GGPSDS	0.592
21	S	19	24	GPSDST	0.864
22	D	20	25	PSDSTG	0.864
23	S	21	26	SDSTGS	0.748
24	T	22	27	DSTGSN	0.898
25	G	23	28	STGSNQ	0.931
26	S	24	29	TGSNQN	1.118
27	N	25	30	GSNQNG	0.766
28	Q	26	31	SNQNGE	1.341
29	N	27	32	NQNGER	1.96
30	G	28	33	QNGERS	1.634
31	E	29	34	NGERSG	0.933
32	R	30	35	GERSGA	0.586
33	S	31	36	ERSGAR	1.161
34	G	32	37	RSGARS	0.898
35	A	33	38	SGARSK	0.917
36	R	34	39	GARSKQ	1.185
37	S	35	40	ARSKQR	2.345
38	K	36	41	RSKQRR	4.547
39	Q	37	42	SKQRRP	3.59
40	R	38	43	KQRRPQ	4.639
41	R	39	44	QRRPQG	2.296
42	P	40	45	RRPQGL	1.093
43	Q	41	46	RPQGLP	0.863
44	G	42	47	PQGLPN	0.709
45	L	43	48	QGLPNN	0.737
46	P	44	49	GLPNNT	0.614
47	N	45	50	LPNNTA	0.627
48	N	46	51	PNNTAS	1.019
49	T	47	52	NNTASW	0.693
50	A	48	53	NTASWF	0.373
51	S	49	54	TASWFT	0.335
52	W	50	55	ASWFTA	0.234
53	F	51	56	SWFTAL	0.191
54	T	52	57	WFTALT	0.206
55	A	53	58	FTALTQ	0.339
56	L	54	59	TALTQH	0.533
57	T	55	60	ALTQHG	0.366
58	Q	56	61	LTQHGK	0.724
59	H	57	62	TQHGKE	1.52
60	G	58	63	QHGKED	1.759
61	K	59	64	HGKEDL	0.838
62	E	60	65	GKEDLK	1.231
63	D	61	66	KEDLKF	1.077
64	L	62	67	EDLKFP	0.833
65	K	63	68	DLKFPR	0.942
66	F	64	69	LKFPRG	0.558
67	P	65	70	KFPRGQ	1.172
68	R	66	71	FPRGQG	0.58
69	G	67	72	PRGQGV	0.497
70	Q	68	73	RGQGVP	0.497
71	G	69	74	GQGVPI	0.178
72	V	70	75	QGVPIN	0.289
73	P	71	76	GVPINT	0.241
74	I	72	77	VPINTN	0.392
75	N	73	78	PINTNS	0.707
76	T	74	79	INTNSS	0.613
77	N	75	80	NTNSSP	1.351
78	S	76	81	TNSSPD	1.403
79	S	77	82	NSSPDD	1.624
80	P	78	83	SSPDDQ	1.749
81	D	79	84	SPDDQI	0.915
82	D	80	85	PDDQIG	0.676
83	Q	81	86	DDQIGY	0.685
84	I	82	87	DQIGYY	0.642
85	G	83	88	QIGYYR	0.753
86	Y	84	89	IGYYRR	0.852
87	Y	85	90	GYYRRA	1.228
88	R	86	91	YYRRAT	1.791
89	R	87	92	YRRATR	2.238
90	A	88	93	RRATRR	2.798
91	T	89	94	RATRRI	1.001
92	R	90	95	ATRRIR	1.001
93	R	91	96	TRRIRG	0.981
94	I	92	97	RRIRGG	0.673
95	R	93	98	RIRGGD	0.573
96	G	94	99	IRGGDG	0.29
97	G	95	100	RGGDGK	0.827
98	D	96	101	GGDGKM	0.418
99	G	97	102	GDGKMK	0.844
100	K	98	103	DGKMKD	1.424
101	M	99	104	GKMKDL	0.703
102	K	100	105	KMKDLS	0.952
103	D	101	106	MKDLSP	0.736
104	L	102	107	KDLSPR	1.458
105	S	103	108	DLSPRW	0.766
106	P	104	109	LSPRWY	0.719
107	R	105	110	SPRWYF	0.755
108	W	106	111	PRWYFY	0.883
109	Y	107	112	RWYFYY	0.895
110	F	108	113	WYFYYL	0.377
111	Y	109	114	YFYYLG	0.354
112	Y	110	115	FYYLGT	0.327
113	L	111	116	YYLGTG	0.373
114	G	112	117	YLGTGP	0.368
115	T	113	118	LGTGPE	0.407
116	G	114	119	GTGPEA	0.499
117	P	115	120	TGPEAG	0.499
118	E	116	121	GPEAGL	0.285
119	A	117	122	PEAGLP	0.445
120	G	118	123	EAGLPY	0.451
121	L	119	124	AGLPYG	0.258
122	P	120	125	GLPYGA	0.258
123	Y	121	126	LPYGAN	0.419
124	G	122	127	PYGANK	1.016
125	A	123	128	YGANKD	1.097
126	N	124	129	GANKDG	0.693
127	K	125	130	ANKDGI	0.491
128	D	126	131	NKDGII	0.341
129	G	127	132	KDGIIW	0.223
130	I	128	133	DGIIWV	0.083
131	I	129	134	GIIWVA	0.05
132	W	130	135	IIWVAT	0.073
133	V	131	136	IWVATE	0.18
134	A	132	137	WVATEG	0.254
135	T	133	138	VATEGA	0.244
136	E	134	139	ATEGAL	0.271
137	G	135	140	TEGALN	0.432
138	A	136	141	EGALNT	0.432
139	L	137	142	GALNTP	0.386
140	N	138	143	ALNTPK	0.78
141	T	139	144	LNTPKD	1.289
142	P	140	145	NTPKDH	2.126
143	K	141	146	TPKDHI	0.927
144	D	142	147	PKDHIG	0.636
145	H	143	148	KDHIGT	0.593
146	I	144	149	DHIGTR	0.581
147	G	145	150	HIGTRN	0.559
148	T	146	151	IGTRNP	0.636
149	R	147	152	GTRNPA	0.916
150	N	148	153	TRNPAN	1.489
151	P	149	154	RNPANN	1.659
152	A	150	155	NPANNA	0.856
153	N	151	156	PANNAA	0.538
154	N	152	157	ANNAAI	0.244
155	A	153	158	NNAAIV	0.179
156	A	154	159	NAAIVL	0.092
157	I	155	160	AAIVLQ	0.099
158	V	156	161	AIVLQL	0.081
159	L	157	162	IVLQLP	0.124
160	Q	158	163	VLQLPQ	0.305
161	L	159	164	LQLPQG	0.407
162	P	160	165	QLPQGT	0.712
163	Q	161	166	LPQGTT	0.594
164	G	162	167	PQGTTL	0.594
165	T	163	168	QGTTLP	0.594
166	T	164	169	GTTLPK	0.685
167	L	165	170	TTLPKG	0.685
168	P	166	171	TLPKGF	0.411
169	K	167	172	LPKGFY	0.446
170	G	168	173	PKGFYA	0.547
171	F	169	174	KGFYAE	0.613
172	Y	170	175	GFYAEG	0.303
173	A	171	176	FYAEGS	0.41
174	E	172	177	YAEGSR	0.928
175	G	173	178	AEGSRG	0.586
176	S	174	179	EGSRGG	0.574
177	R	175	180	GSRGGS	0.445
178	G	176	181	SRGGSQ	0.778
179	G	177	182	RGGSQA	0.586
180	S	178	183	GGSQAS	0.401
181	Q	179	184	GSQASS	0.543
182	A	180	185	SQASSR	1.075
183	S	181	186	QASSRS	1.075
184	S	182	187	ASSRSS	0.832
185	R	183	188	SSRSSS	1.104
186	S	184	189	SRSSSR	1.613
187	S	185	190	RSSSRS	1.613
188	S	186	191	SSSRSR	1.613
189	R	187	192	SSRSRN	1.936
190	S	188	193	SRSRNS	1.936
191	R	189	194	RSRNSS	1.936
192	N	190	195	SRNSSR	1.936
193	S	191	196	RNSSRN	2.323
194	S	192	197	NSSRNS	1.59
195	R	193	198	SSRNST	1.426
196	N	194	199	SRNSTP	1.646
197	S	195	200	RNSTPG	1.215
198	T	196	201	NSTPGS	0.832
199	P	197	202	STPGSS	0.693
200	G	198	203	TPGSSR	1.013
201	S	199	204	PGSSRG	0.695
202	S	200	205	GSSRGT	0.648
203	R	201	206	SSRGTS	0.878
204	G	202	207	SRGTSP	1.013
205	T	203	208	RGTSPA	0.764
206	S	204	209	GTSPAR	0.764
207	P	205	210	TSPARM	0.764
208	A	206	211	SPARMA	0.534
209	R	207	212	PARMAG	0.395
210	M	208	213	ARMAGN	0.41
211	A	209	214	RMAGNG	0.402
212	G	210	215	MAGNGG	0.203
213	N	211	216	AGNGGD	0.343
214	G	212	217	GNGGDA	0.343
215	G	213	218	NGGDAA	0.35
216	D	214	219	GGDAAL	0.179
217	A	215	220	GDAALA	0.183
218	A	216	221	DAALAL	0.153
219	L	217	222	AALALL	0.075
220	A	218	223	ALALLL	0.062
221	L	219	224	LALLLL	0.05
222	L	220	225	ALLLLD	0.102
223	L	221	226	LLLLDR	0.197
224	L	222	227	LLLDRL	0.197
225	D	223	228	LLDRLN	0.385
226	R	224	229	LDRLNQ	0.808
227	L	225	230	DRLNQL	0.808
228	N	226	231	RLNQLE	0.838
229	Q	227	232	LNQLES	0.573
230	L	228	233	NQLESK	1.39
231	E	229	234	QLESKM	0.855
232	S	230	235	LESKMS	0.662
233	K	231	236	ESKMSG	0.794
234	M	232	237	SKMSGK	0.917
235	S	233	238	KMSGKG	0.677
236	G	234	239	MSGKGQ	0.587
237	K	235	240	SGKGQQ	1.026
238	G	236	241	GKGQQQ	1.326
239	Q	237	242	KGQQQQ	2.321
240	Q	238	243	GQQQQG	1.149
241	Q	239	244	QQQQGQ	2.01
242	Q	240	245	QQQGQT	1.675
243	G	241	246	QQGQTV	0.718
244	Q	242	247	QGQTVT	0.598
245	T	243	248	GQTVTK	0.691
246	V	244	249	QTVTKK	1.396
247	T	245	250	TVTKKS	1.08
248	K	246	251	VTKKSA	0.756
249	K	247	252	TKKSAA	1.029
250	S	248	253	KKSAAE	1.235
251	A	249	254	KSAAEA	0.624
252	A	250	255	SAAEAS	0.418
253	E	251	256	AAEASK	0.624
254	A	252	257	AEASKK	1.235
255	S	253	258	EASKKP	1.891
256	K	254	259	ASKKPR	2.138
257	K	255	260	SKKPRQ	3.665
258	P	256	261	KKPRQK	5.47
259	R	257	262	KPRQKR	5.357
260	Q	258	263	PRQKRT	3.866
261	K	259	264	RQKRTA	2.526
262	R	260	265	QKRTAT	1.861
263	T	261	266	KRTATK	2.149
264	A	262	267	RTATKA	1.086
265	T	263	268	TATKAY	0.869
266	K	264	269	ATKAYN	0.968
267	A	265	270	TKAYNV	0.711
268	Y	266	271	KAYNVT	0.711
269	N	267	272	AYNVTQ	0.616
270	V	268	273	YNVTQA	0.616
271	T	269	274	NVTQAF	0.34
272	Q	270	275	VTQAFG	0.209
273	A	271	276	TQAFGR	0.553
274	F	272	277	QAFGRR	0.75
275	G	273	278	AFGRRG	0.429
276	R	274	279	FGRRGP	0.656
277	R	275	280	GRRGPE	1.312
278	G	276	281	RRGPEQ	2.296
279	P	277	282	RGPEQT	1.692
280	E	278	283	GPEQTQ	1.496
281	Q	279	284	PEQTQG	1.496
282	T	280	285	EQTQGN	1.556
283	Q	281	286	QTQGNF	0.778
284	G	282	287	TQGNFG	0.444
285	N	283	288	QGNFGD	0.514
286	F	284	289	GNFGDQ	0.514
287	G	285	290	NFGDQE	0.9
288	D	286	291	FGDQEL	0.462
289	Q	287	292	GDQELI	0.374
290	E	288	293	DQELIR	0.739
291	L	289	294	QELIRQ	0.767
292	I	290	295	ELIRQG	0.438
293	R	291	296	LIRQGT	0.365
294	Q	292	297	IRQGTD	0.739
295	G	293	298	RQGTDY	1.653
296	T	294	299	QGTDYK	1.688
297	D	295	300	GTDYKH	1.326
298	Y	296	301	TDYKHW	1.409
299	K	297	302	DYKHWP	1.51
300	H	298	303	YKHWPQ	1.565
301	W	299	304	KHWPQI	0.7
302	P	300	305	HWPQIA	0.354
303	Q	301	306	WPQIAQ	0.45
304	I	302	307	PQIAQF	0.371
305	A	303	308	QIAQFA	0.242
306	Q	304	309	IAQFAP	0.216
307	F	305	310	AQFAPS	0.414
308	A	306	311	QFAPSA	0.414
309	P	307	312	FAPSAS	0.32
310	S	308	313	APSASA	0.373
311	A	309	314	PSASAF	0.32
312	S	310	315	SASAFF	0.179
313	A	311	316	ASAFFG	0.132
314	F	312	317	SAFFGM	0.13
315	F	313	318	AFFGMS	0.13
316	G	314	319	FFGMSR	0.251
317	M	315	320	FGMSRI	0.203
318	S	316	321	GMSRIG	0.233
319	R	317	322	MSRIGM	0.233
320	I	318	323	SRIGME	0.407
321	G	319	324	RIGMEV	0.225
322	M	320	325	IGMEVT	0.166
323	E	321	326	GMEVTP	0.366
324	V	322	327	MEVTPS	0.496
325	T	323	328	EVTPSG	0.496
326	P	324	329	VTPSGT	0.413
327	S	325	330	TPSGTW	0.586
328	G	326	331	PSGTWL	0.335
329	T	327	332	SGTWLT	0.312
330	W	328	333	GTWLTY	0.365
331	L	329	334	TWLTYT	0.533
332	T	330	335	WLTYTG	0.365
333	Y	331	336	LTYTGA	0.351
334	T	332	337	TYTGAI	0.298
335	G	333	338	YTGAIK	0.413
336	A	334	339	TGAIKL	0.217
337	I	335	340	GAIKLD	0.252
338	K	336	341	AIKLDD	0.425
339	L	337	342	IKLDDK	0.841
340	D	338	343	KLDDKD	2.003
341	D	339	344	LDDKDP	1.549
342	K	340	345	DDKDPN	3.02
343	D	341	346	DKDPNF	1.566
344	P	342	347	KDPNFK	1.875
345	N	343	348	DPNFKD	1.566
346	F	344	349	PNFKDQ	1.624
347	K	345	350	NFKDQV	0.779
348	D	346	351	FKDQVI	0.34
349	Q	347	352	KDQVIL	0.324
350	V	348	353	DQVILL	0.133
351	I	349	354	QVILLN	0.128
352	L	350	355	VILLNK	0.148
353	L	351	356	ILLNKH	0.272
354	N	352	357	LLNKHI	0.272
355	K	353	358	LNKHID	0.551
356	H	354	359	NKHIDA	0.675
357	I	355	360	KHIDAY	0.658
358	D	356	361	HIDAYK	0.658
359	A	357	362	IDAYKT	0.697
360	Y	358	363	DAYKTF	0.861
361	K	359	364	AYKTFP	0.798
362	T	360	365	YKTFPP	1.221
363	F	361	366	KTFPPT	1.124
364	P	362	367	TFPPTE	0.974
365	P	363	368	FPPTEP	1.043
366	T	364	369	PPTEPK	2.41
367	E	365	370	PTEPKK	3.116
368	P	366	371	TEPKKD	3.366
369	K	367	372	EPKKDK	4.664
370	K	368	373	PKKDKK	5.386
371	D	369	374	KKDKKK	6.966
372	K	370	375	KDKKKK	6.966
373	K	371	376	DKKKKA	3.519
374	K	372	377	KKKKAD	3.519
375	K	373	378	KKKADE	3.047
376	A	374	379	KKADET	2.199
377	D	375	380	KADETQ	1.904
378	E	376	381	ADETQA	0.962
379	T	377	382	DETQAL	0.785
380	Q	378	383	ETQALP	0.727
381	A	379	384	TQALPQ	0.727
382	L	380	385	QALPQR	0.987
383	P	381	386	ALPQRQ	0.987
384	Q	382	387	LPQRQK	1.953
385	R	383	388	PQRQKK	4.737
386	Q	384	389	QRQKKQ	5.305
387	K	385	390	RQKKQQ	5.305
388	K	386	391	QKKQQT	3.909
389	Q	387	392	KKQQTV	1.675
390	Q	388	393	KQQTVT	1.209
391	T	389	394	QQTVTL	0.499
392	V	390	395	QTVTLL	0.237
393	T	391	396	TVTLLP	0.212
394	L	392	397	VTLLPA	0.148
395	L	393	398	TLLPAA	0.202
396	P	394	399	LLPAAD	0.234
397	A	395	400	LPAADL	0.234
398	A	396	401	PAADLD	0.473
399	D	397	402	AADLDD	0.511
400	L	398	403	ADLDDF	0.438
401	D	399	404	DLDDFS	0.581
402	D	400	405	LDDFSK	0.696
403	F	401	406	DDFSKQ	1.461
404	S	402	407	DFSKQL	0.722
405	K	403	408	FSKQLQ	0.748
406	Q	404	409	SKQLQQ	1.497
407	L	405	410	KQLQQS	1.497
408	Q	406	411	QLQQSM	0.741

## Sheet: Sheet2
Karplus & Schulz Flexibility Prediction Results
Average: 1.034 Minimum: 0.885 Maximum: 1.161
Predicted residue scores:
Position	Residue	Start	End	Peptide	Score
4	N	1	7	MSDNGPQ	1.082
5	G	2	8	SDNGPQN	1.103
6	P	3	9	DNGPQNQ	1.113
7	Q	4	10	NGPQNQR	1.122
8	N	5	11	GPQNQRN	1.112
9	Q	6	12	PQNQRNA	1.098
10	R	7	13	QNQRNAP	1.077
11	N	8	14	NQRNAPR	1.057
12	A	9	15	QRNAPRI	1.046
13	P	10	16	RNAPRIT	1.033
14	R	11	17	NAPRITF	1.016
15	I	12	18	APRITFG	1
16	T	13	19	PRITFGG	0.994
17	F	14	20	RITFGGP	1.001
18	G	15	21	ITFGGPS	1.033
19	G	16	22	TFGGPSD	1.064
20	P	17	23	FGGPSDS	1.088
21	S	18	24	GGPSDST	1.105
22	D	19	25	GPSDSTG	1.105
23	S	20	26	PSDSTGS	1.115
24	T	21	27	SDSTGSN	1.12
25	G	22	28	DSTGSNQ	1.129
26	S	23	29	STGSNQN	1.138
27	N	24	30	TGSNQNG	1.138
28	Q	25	31	GSNQNGE	1.139
29	N	26	32	SNQNGER	1.126
30	G	27	33	NQNGERS	1.118
31	E	28	34	QNGERSG	1.106
32	R	29	35	NGERSGA	1.092
33	S	30	36	GERSGAR	1.085
34	G	31	37	ERSGARS	1.075
35	A	32	38	RSGARSK	1.074
36	R	33	39	SGARSKQ	1.084
37	S	34	40	GARSKQR	1.096
38	K	35	41	ARSKQRR	1.099
39	Q	36	42	RSKQRRP	1.097
40	R	37	43	SKQRRPQ	1.087
41	R	38	44	KQRRPQG	1.077
42	P	39	45	QRRPQGL	1.07
43	Q	40	46	RRPQGLP	1.068
44	G	41	47	RPQGLPN	1.062
45	L	42	48	PQGLPNN	1.062
46	P	43	49	QGLPNNT	1.07
47	N	44	50	GLPNNTA	1.075
48	N	45	51	LPNNTAS	1.07
49	T	46	52	PNNTASW	1.047
50	A	47	53	NNTASWF	1.011
51	S	48	54	NTASWFT	0.971
52	W	49	55	TASWFTA	0.945
53	F	50	56	ASWFTAL	0.934
54	T	51	57	SWFTALT	0.94
55	A	52	58	WFTALTQ	0.959
56	L	53	59	FTALTQH	0.978
57	T	54	60	TALTQHG	1
58	Q	55	61	ALTQHGK	1.016
59	H	56	62	LTQHGKE	1.03
60	G	57	63	TQHGKED	1.049
61	K	58	64	QHGKEDL	1.057
62	E	59	65	HGKEDLK	1.061
63	D	60	66	GKEDLKF	1.051
64	L	61	67	KEDLKFP	1.033
65	K	62	68	EDLKFPR	1.025
66	F	63	69	DLKFPRG	1.024
67	P	64	70	LKFPRGQ	1.048
68	R	65	71	KFPRGQG	1.07
69	G	66	72	FPRGQGV	1.084
70	Q	67	73	PRGQGVP	1.079
71	G	68	74	RGQGVPI	1.05
72	V	69	75	GQGVPIN	1.021
73	P	70	76	QGVPINT	1.001
74	I	71	77	GVPINTN	1.006
75	N	72	78	VPINTNS	1.031
76	T	73	79	PINTNSS	1.069
77	N	74	80	INTNSSP	1.1
78	S	75	81	NTNSSPD	1.114
79	S	76	82	TNSSPDD	1.11
80	P	77	83	NSSPDDQ	1.086
81	D	78	84	SSPDDQI	1.06
82	D	79	85	SPDDQIG	1.033
83	Q	80	86	PDDQIGY	1.007
84	I	81	87	DDQIGYY	0.984
85	G	82	88	DQIGYYR	0.967
86	Y	83	89	QIGYYRR	0.962
87	Y	84	90	IGYYRRA	0.971
88	R	85	91	GYYRRAT	0.994
89	R	86	92	YYRRATR	1.016
90	A	87	93	YRRATRR	1.031
91	T	88	94	RRATRRI	1.036
92	R	89	95	RATRRIR	1.033
93	R	90	96	ATRRIRG	1.036
94	I	91	97	TRRIRGG	1.046
95	R	92	98	RRIRGGD	1.06
96	G	93	99	RIRGGDG	1.082
97	G	94	100	IRGGDGK	1.095
98	D	95	101	RGGDGKM	1.088
99	G	96	102	GGDGKMK	1.082
100	K	97	103	GDGKMKD	1.066
101	M	98	104	DGKMKDL	1.046
102	K	99	105	GKMKDLS	1.045
103	D	100	106	KMKDLSP	1.039
104	L	101	107	MKDLSPR	1.033
105	S	102	108	KDLSPRW	1.031
106	P	103	109	DLSPRWY	1.009
107	R	104	110	LSPRWYF	0.98
108	W	105	111	SPRWYFY	0.943
109	Y	106	112	PRWYFYY	0.904
110	F	107	113	RWYFYYL	0.886
111	Y	108	114	WYFYYLG	0.885
112	Y	109	115	YFYYLGT	0.91
113	L	110	116	FYYLGTG	0.96
114	G	111	117	YYLGTGP	1.008
115	T	112	118	YLGTGPE	1.047
116	G	113	119	LGTGPEA	1.069
117	P	114	120	GTGPEAG	1.059
118	E	115	121	TGPEAGL	1.038
119	A	116	122	GPEAGLP	1.01
120	G	117	123	PEAGLPY	0.979
121	L	118	124	EAGLPYG	0.962
122	P	119	125	AGLPYGA	0.955
123	Y	120	126	GLPYGAN	0.96
124	G	121	127	LPYGANK	0.977
125	A	122	128	PYGANKD	1.002
126	N	123	129	YGANKDG	1.021
127	K	124	130	GANKDGI	1.029
128	D	125	131	ANKDGII	1.015
129	G	126	132	NKDGIIW	0.98
130	I	127	133	KDGIIWV	0.937
131	I	128	134	DGIIWVA	0.904
132	W	129	135	GIIWVAT	0.896
133	V	130	136	IIWVATE	0.921
134	A	131	137	IWVATEG	0.962
135	T	132	138	WVATEGA	0.999
136	E	133	139	VATEGAL	1.02
137	G	134	140	ATEGALN	1.017
138	A	135	141	TEGALNT	1.007
139	L	136	142	EGALNTP	1.005
140	N	137	143	GALNTPK	1.016
141	T	138	144	ALNTPKD	1.039
142	P	139	145	LNTPKDH	1.051
143	K	140	146	NTPKDHI	1.047
144	D	141	147	TPKDHIG	1.031
145	H	142	148	PKDHIGT	1.009
146	I	143	149	KDHIGTR	1
147	G	144	150	DHIGTRN	1.016
148	T	145	151	HIGTRNP	1.037
149	R	146	152	IGTRNPA	1.057
150	N	147	153	GTRNPAN	1.07
151	P	148	154	TRNPANN	1.061
152	A	149	155	RNPANNA	1.042
153	N	150	156	NPANNAA	1.015
154	N	151	157	PANNAAI	0.981
155	A	152	158	ANNAAIV	0.949
156	A	153	159	NNAAIVL	0.927
157	I	154	160	NAAIVLQ	0.913
158	V	155	161	AAIVLQL	0.914
159	L	156	162	AIVLQLP	0.931
160	Q	157	163	IVLQLPQ	0.96
161	L	158	164	VLQLPQG	1.005
162	P	159	165	LQLPQGT	1.051
163	Q	160	166	QLPQGTT	1.085
164	G	161	167	LPQGTTL	1.093
165	T	162	168	PQGTTLP	1.082
166	T	163	169	QGTTLPK	1.065
167	L	164	170	GTTLPKG	1.05
168	P	165	171	TTLPKGF	1.043
169	K	166	172	TLPKGFY	1.025
170	G	167	173	LPKGFYA	0.996
171	F	168	174	PKGFYAE	0.968
172	Y	169	175	KGFYAEG	0.957
173	A	170	176	GFYAEGS	0.983
174	E	171	177	FYAEGSR	1.023
175	G	172	178	YAEGSRG	1.071
176	S	173	179	AEGSRGG	1.104
177	R	174	180	EGSRGGS	1.116
178	G	175	181	GSRGGSQ	1.122
179	G	176	182	SRGGSQA	1.115
180	S	177	183	RGGSQAS	1.102
181	Q	178	184	GGSQASS	1.09
182	A	179	185	GSQASSR	1.078
183	S	180	186	SQASSRS	1.081
184	S	181	187	QASSRSS	1.097
185	R	182	188	ASSRSSS	1.113
186	S	183	189	SSRSSSR	1.129
187	S	184	190	SRSSSRS	1.136
188	S	185	191	RSSSRSR	1.128
189	R	186	192	SSSRSRN	1.117
190	S	187	193	SSRSRNS	1.113
191	R	188	194	SRSRNSS	1.11
192	N	189	195	RSRNSSR	1.115
193	S	190	196	SRNSSRN	1.123
194	S	191	197	RNSSRNS	1.123
195	R	192	198	NSSRNST	1.117
196	N	193	199	SSRNSTP	1.112
197	S	194	200	SRNSTPG	1.109
198	T	195	201	RNSTPGS	1.106
199	P	196	202	NSTPGSS	1.114
200	G	197	203	STPGSSR	1.121
201	S	198	204	TPGSSRG	1.126
202	S	199	205	PGSSRGT	1.125
203	R	200	206	GSSRGTS	1.117
204	G	201	207	SSRGTSP	1.114
205	T	202	208	SRGTSPA	1.105
206	S	203	209	RGTSPAR	1.091
207	P	204	210	GTSPARM	1.058
208	A	205	211	TSPARMA	1.013
209	R	206	212	SPARMAG	0.974
210	M	207	213	PARMAGN	0.96
211	A	208	214	ARMAGNG	0.982
212	G	209	215	RMAGNGG	1.025
213	N	210	216	MAGNGGD	1.072
214	G	211	217	AGNGGDA	1.094
215	G	212	218	GNGGDAA	1.083
216	D	213	219	NGGDAAL	1.045
217	A	214	220	GGDAALA	0.993
218	A	215	221	GDAALAL	0.95
219	L	216	222	DAALALL	0.924
220	A	217	223	AALALLL	0.912
221	L	218	224	ALALLLL	0.916
222	L	219	225	LALLLLD	0.933
223	L	220	226	ALLLLDR	0.954
224	L	221	227	LLLLDRL	0.979
225	D	222	228	LLLDRLN	1.002
226	R	223	229	LLDRLNQ	1.01
227	L	224	230	LDRLNQL	1.008
228	N	225	231	DRLNQLE	1.008
229	Q	226	232	RLNQLES	1.015
230	L	227	233	LNQLESK	1.029
231	E	228	234	NQLESKM	1.045
232	S	229	235	QLESKMS	1.058
233	K	230	236	LESKMSG	1.06
234	M	231	237	ESKMSGK	1.058
235	S	232	238	SKMSGKG	1.07
236	G	233	239	KMSGKGQ	1.088
237	K	234	240	MSGKGQQ	1.11
238	G	235	241	SGKGQQQ	1.136
239	Q	236	242	GKGQQQQ	1.15
240	Q	237	243	KGQQQQG	1.156
241	Q	238	244	GQQQQGQ	1.161
242	Q	239	245	QQQQGQT	1.154
243	G	240	246	QQQGQTV	1.134
244	Q	241	247	QQGQTVT	1.109
245	T	242	248	QGQTVTK	1.081
246	V	243	249	GQTVTKK	1.062
247	T	244	250	QTVTKKS	1.058
248	K	245	251	TVTKKSA	1.054
249	K	246	252	VTKKSAA	1.045
250	S	247	253	TKKSAAE	1.023
251	A	248	254	KKSAAEA	0.997
252	A	249	255	KSAAEAS	0.984
253	E	250	256	SAAEASK	0.989
254	A	251	257	AAEASKK	1.014
255	S	252	258	AEASKKP	1.04
256	K	253	259	EASKKPR	1.06
257	K	254	260	ASKKPRQ	1.075
258	P	255	261	SKKPRQK	1.079
259	R	256	262	KKPRQKR	1.082
260	Q	257	263	KPRQKRT	1.086
261	K	258	264	PRQKRTA	1.078
262	R	259	265	RQKRTAT	1.068
263	T	260	266	QKRTATK	1.061
264	A	261	267	KRTATKA	1.047
265	T	262	268	RTATKAY	1.033
266	K	263	269	TATKAYN	1.015
267	A	264	270	ATKAYNV	0.988
268	Y	265	271	TKAYNVT	0.974
269	N	266	272	KAYNVTQ	0.973
270	V	267	273	AYNVTQA	0.98
271	T	268	274	YNVTQAF	0.989
272	Q	269	275	NVTQAFG	0.991
273	A	270	276	VTQAFGR	0.988
274	F	271	277	TQAFGRR	0.99
275	G	272	278	QAFGRRG	1.01
276	R	273	279	AFGRRGP	1.031
277	R	274	280	FGRRGPE	1.056
278	G	275	281	GRRGPEQ	1.082
279	P	276	282	RRGPEQT	1.09
280	E	277	283	RGPEQTQ	1.104
281	Q	278	284	GPEQTQG	1.118
282	T	279	285	PEQTQGN	1.113
283	Q	280	286	EQTQGNF	1.104
284	G	281	287	QTQGNFG	1.081
285	N	282	288	TQGNFGD	1.048
286	F	283	289	QGNFGDQ	1.034
287	G	284	290	GNFGDQE	1.036
288	D	285	291	NFGDQEL	1.041
289	Q	286	292	FGDQELI	1.043
290	E	287	293	GDQELIR	1.028
291	L	288	294	DQELIRQ	1.013
292	I	289	295	QELIRQG	1.015
293	R	290	296	ELIRQGT	1.037
294	Q	291	297	LIRQGTD	1.072
295	G	292	298	IRQGTDY	1.086
296	T	293	299	RQGTDYK	1.083
297	D	294	300	QGTDYKH	1.061
298	Y	295	301	GTDYKHW	1.024
299	K	296	302	TDYKHWP	1.009
300	H	297	303	DYKHWPQ	0.996
301	W	298	304	YKHWPQI	0.988
302	P	299	305	KHWPQIA	0.992
303	Q	300	306	HWPQIAQ	0.975
304	I	301	307	WPQIAQF	0.954
305	A	302	308	PQIAQFA	0.939
306	Q	303	309	QIAQFAP	0.931
307	F	304	310	IAQFAPS	0.946
308	A	305	311	AQFAPSA	0.977
309	P	306	312	QFAPSAS	1.002
310	S	307	313	FAPSASA	1.01
311	A	308	314	APSASAF	1
312	S	309	315	PSASAFF	0.973
313	A	310	316	SASAFFG	0.948
314	F	311	317	ASAFFGM	0.932
315	F	312	318	SAFFGMS	0.932
316	G	313	319	AFFGMSR	0.948
317	M	314	320	FFGMSRI	0.969
318	S	315	321	FGMSRIG	0.988
319	R	316	322	GMSRIGM	0.992
320	I	317	323	MSRIGME	0.983
321	G	318	324	SRIGMEV	0.968
322	M	319	325	RIGMEVT	0.963
323	E	320	326	IGMEVTP	0.97
324	V	321	327	GMEVTPS	0.998
325	T	322	328	MEVTPSG	1.038
326	P	323	329	EVTPSGT	1.069
327	S	324	330	VTPSGTW	1.086
328	G	325	331	TPSGTWL	1.074
329	T	326	332	PSGTWLT	1.039
330	W	327	333	SGTWLTY	0.999
331	L	328	334	GTWLTYT	0.976
332	T	329	335	TWLTYTG	0.971
333	Y	330	336	WLTYTGA	0.979
334	T	331	337	LTYTGAI	0.989
335	G	332	338	TYTGAIK	0.991
336	A	333	339	YTGAIKL	0.983
337	I	334	340	TGAIKLD	0.983
338	K	335	341	GAIKLDD	0.997
339	L	336	342	AIKLDDK	1.012
340	D	337	343	IKLDDKD	1.036
341	D	338	344	KLDDKDP	1.049
342	K	339	345	LDDKDPN	1.052
343	D	340	346	DDKDPNF	1.042
344	P	341	347	DKDPNFK	1.031
345	N	342	348	KDPNFKD	1.021
346	F	343	349	DPNFKDQ	1.014
347	K	344	350	PNFKDQV	1.017
348	D	345	351	NFKDQVI	1.003
349	Q	346	352	FKDQVIL	0.984
350	V	347	353	KDQVILL	0.96
351	I	348	354	DQVILLN	0.941
352	L	349	355	QVILLNK	0.947
353	L	350	356	VILLNKH	0.963
354	N	351	357	ILLNKHI	0.979
355	K	352	358	LLNKHID	0.985
356	H	353	359	LNKHIDA	0.97
357	I	354	360	NKHIDAY	0.951
358	D	355	361	KHIDAYK	0.948
359	A	356	362	HIDAYKT	0.958
360	Y	357	363	IDAYKTF	0.975
361	K	358	364	DAYKTFP	1.002
362	T	359	365	AYKTFPP	1.017
363	F	360	366	YKTFPPT	1.025
364	P	361	367	KTFPPTE	1.045
365	P	362	368	TFPPTEP	1.053
366	T	363	369	FPPTEPK	1.065
367	E	364	370	PPTEPKK	1.077
368	P	365	371	PTEPKKD	1.075
369	K	366	372	TEPKKDK	1.077
370	K	367	373	EPKKDKK	1.077
371	D	368	374	PKKDKKK	1.076
372	K	369	375	KKDKKKK	1.081
373	K	370	376	KDKKKKA	1.081
374	K	371	377	DKKKKAD	1.08
375	K	372	378	KKKKADE	1.08
376	A	373	379	KKKADET	1.076
377	D	374	380	KKADETQ	1.075
378	E	375	381	KADETQA	1.064
379	T	376	382	ADETQAL	1.046
380	Q	377	383	DETQALP	1.028
381	A	378	384	ETQALPQ	1.02
382	L	379	385	TQALPQR	1.027
383	P	380	386	QALPQRQ	1.055
384	Q	381	387	ALPQRQK	1.082
385	R	382	388	LPQRQKK	1.097
386	Q	383	389	PQRQKKQ	1.114
387	K	384	390	QRQKKQQ	1.118
388	K	385	391	RQKKQQT	1.118
389	Q	386	392	QKKQQTV	1.117
390	Q	387	393	KKQQTVT	1.093
391	T	388	394	KQQTVTL	1.056
392	V	389	395	QQTVTLL	1.016
393	T	390	396	QTVTLLP	0.98
394	L	391	397	TVTLLPA	0.96
395	L	392	398	VTLLPAA	0.951
396	P	393	399	TLLPAAD	0.946
397	A	394	400	LLPAADL	0.946
398	A	395	401	LPAADLD	0.954
399	D	396	402	PAADLDD	0.972
400	L	397	403	AADLDDF	0.992
401	D	398	404	ADLDDFS	1.015
402	D	399	405	DLDDFSK	1.029
403	F	400	406	LDDFSKQ	1.031
404	S	401	407	DDFSKQL	1.034
405	K	402	408	DFSKQLQ	1.032
406	Q	403	409	FSKQLQQ	1.034
407	L	404	410	SKQLQQS	1.04

## Sheet: Sheet4
Kolaskar & Tongaonkar Antigenicity Results
Average: 0.988 Minimum: 0.874 Maximum: 1.197
Predicted peptides:
No.	Start	End	Peptide	Length
1	52	59	WFTALTQH	8
2	69	75	GQGVPIN	7
3	83	89	QIGYYRR	7
4	106	115	PRWYFYYLGT	10
5	119	124	AGLPYG	6
6	130	136	IIWVATE	7
7	154	166	NAAIVLQLPQGTT	13
8	217	227	AALALLLLDRL	11
9	243	249	GQTVTKK	7
10	267	273	AYNVTQA	7
11	299	315	KHWPQIAQFAPSASAFF	17
12	333	339	YTGAIKL	7
13	347	363	KDQVILLNKHIDAYKTF	17
14	379	385	TQALPQR	7
15	389	401	QQTVTLLPAADLD	13
Predicted residue scores:
Position	Residue	Start	End	Peptide	Score
4	N	1	7	MSDNGPQ	0.919
5	G	2	8	SDNGPQN	0.912
6	P	3	9	DNGPQNQ	0.912
7	Q	4	10	NGPQNQR	0.913
8	N	5	11	GPQNQRN	0.913
9	Q	6	12	PQNQRNA	0.94
10	R	7	13	QNQRNAP	0.94
11	N	8	14	NQRNAPR	0.92
12	A	9	15	QRNAPRI	0.974
13	P	10	16	RNAPRIT	0.959
14	R	11	17	NAPRITF	0.99
15	I	12	18	APRITFG	1.004
16	T	13	19	PRITFGG	0.977
17	F	14	20	RITFGGP	0.977
18	G	15	21	ITFGGPS	0.997
19	G	16	22	TFGGPSD	0.956
20	P	17	23	FGGPSDS	0.97
21	S	18	24	GGPSDST	0.944
22	D	19	25	GPSDSTG	0.944
23	S	20	26	PSDSTGS	0.964
24	T	21	27	SDSTGSN	0.923
25	G	22	28	DSTGSNQ	0.923
26	S	23	29	STGSNQN	0.911
27	N	24	30	TGSNQNG	0.891
28	Q	25	31	GSNQNGE	0.883
29	N	26	32	SNQNGER	0.882
30	G	27	33	NQNGERS	0.882
31	E	28	34	QNGERSG	0.896
32	R	29	35	NGERSGA	0.903
33	S	30	36	GERSGAR	0.917
34	G	31	37	ERSGARS	0.937
35	A	32	38	RSGARSK	0.948
36	R	33	39	SGARSKQ	0.969
37	S	34	40	GARSKQR	0.949
38	K	35	41	ARSKQRR	0.949
39	Q	36	42	RSKQRRP	0.949
40	R	37	43	SKQRRPQ	0.969
41	R	38	44	KQRRPQG	0.949
42	P	39	45	QRRPQGL	0.995
43	Q	40	46	RRPQGLP	1.002
44	G	41	47	RPQGLPN	0.988
45	L	42	48	PQGLPNN	0.974
46	P	43	49	QGLPNNT	0.952
47	N	44	50	GLPNNTA	0.959
48	N	45	51	LPNNTAS	0.979
49	T	46	52	PNNTASW	0.928
50	A	47	53	NNTASWF	0.932
51	S	48	54	NTASWFT	0.951
52	W	49	55	TASWFTA	0.992
53	F	50	56	ASWFTAL	1.04
54	T	51	57	SWFTALT	1.018
55	A	52	58	WFTALTQ	1.019
56	L	53	59	FTALTQH	1.049
57	T	54	60	TALTQHG	1.018
58	Q	55	61	ALTQHGK	1.021
59	H	56	62	LTQHGKE	0.991
60	G	57	63	TQHGKED	0.936
61	K	58	64	QHGKEDL	0.984
62	E	59	65	HGKEDLK	0.972
63	D	60	66	GKEDLKF	0.97
64	L	61	67	KEDLKFP	0.997
65	K	62	68	EDLKFPR	0.989
66	F	63	69	DLKFPRG	0.993
67	P	64	70	LKFPRGQ	1.014
68	R	65	71	KFPRGQG	0.96
69	G	66	72	FPRGQGV	1.025
70	Q	67	73	PRGQGVP	1.021
71	G	68	74	RGQGVPI	1.034
72	V	69	75	GQGVPIN	1.02
73	P	70	76	QGVPINT	1.025
74	I	71	77	GVPINTN	0.991
75	N	72	78	VPINTNS	1.01
76	T	73	79	PINTNSS	0.957
77	N	74	80	INTNSSP	0.957
78	S	75	81	NTNSSPD	0.916
79	S	76	82	TNSSPDD	0.929
80	P	77	83	NSSPDDQ	0.944
81	D	78	84	SSPDDQI	0.998
82	D	79	85	SPDDQIG	0.978
83	Q	80	86	PDDQIGY	1
84	I	81	87	DDQIGYY	1.014
85	G	82	88	DQIGYYR	1.015
86	Y	83	89	QIGYYRR	1.016
87	Y	84	90	IGYYRRA	1.023
88	R	85	91	GYYRRAT	0.988
89	R	86	92	YYRRATR	0.988
90	A	87	93	YRRATRR	0.947
91	T	88	94	RRATRRI	0.945
92	R	89	95	RATRRIR	0.945
93	R	90	96	ATRRIRG	0.945
94	I	91	97	TRRIRGG	0.918
95	R	92	98	RRIRGGD	0.912
96	G	93	99	RIRGGDG	0.912
97	G	94	100	IRGGDGK	0.92
98	D	95	101	RGGDGKM	0.874
99	G	96	102	GGDGKMK	0.882
100	K	97	103	GDGKMKD	0.881
101	M	98	104	DGKMKDL	0.935
102	K	99	105	GKMKDLS	0.955
103	D	100	106	KMKDLSP	0.983
104	L	101	107	MKDLSPR	0.974
105	S	102	108	KDLSPRW	0.984
106	P	103	109	DLSPRWY	1.017
107	R	104	110	LSPRWYF	1.049
108	W	105	111	SPRWYFY	1.036
109	Y	106	112	PRWYFYY	1.058
110	F	107	113	RWYFYYL	1.084
111	Y	108	114	WYFYYLG	1.084
112	Y	109	115	YFYYLGT	1.087
113	L	110	116	FYYLGTG	1.046
114	G	111	117	YYLGTGP	1.042
115	T	112	118	YLGTGPE	0.998
116	G	113	119	LGTGPEA	0.984
117	P	114	120	GTGPEAG	0.93
118	E	115	121	TGPEAGL	0.984
119	A	116	122	GPEAGLP	1.006
120	G	117	123	PEAGLPY	1.047
121	L	118	124	EAGLPYG	1.02
122	P	119	125	AGLPYGA	1.05
123	Y	120	126	GLPYGAN	1.009
124	G	121	127	LPYGANK	1.017
125	A	122	128	PYGANKD	0.962
126	N	123	129	YGANKDG	0.935
127	K	124	130	GANKDGI	0.934
128	D	125	131	ANKDGII	0.973
129	G	126	132	NKDGIIW	0.949
130	I	127	133	KDGIIWV	1.036
131	I	128	134	DGIIWVA	1.055
132	W	129	135	GIIWVAT	1.061
133	V	130	136	IIWVATE	1.058
134	A	131	137	IWVATEG	1.018
135	T	132	138	WVATEGA	1.005
136	E	133	139	VATEGAL	1.056
137	G	134	140	ATEGALN	0.97
138	A	135	141	TEGALNT	0.948
139	L	136	142	EGALNTP	0.97
140	N	137	143	GALNTPK	0.981
141	T	138	144	ALNTPKD	0.98
142	P	139	145	LNTPKDH	0.986
143	K	140	146	NTPKDHI	0.972
144	D	141	147	TPKDHIG	0.986
145	H	142	148	PKDHIGT	0.986
146	I	143	149	KDHIGTR	0.958
147	G	144	150	DHIGTRN	0.936
148	T	145	151	HIGTRNP	0.965
149	R	146	152	IGTRNPA	0.959
150	N	147	153	GTRNPAN	0.905
151	P	148	154	TRNPANN	0.891
152	A	149	155	RNPANNA	0.913
153	N	150	156	NPANNAA	0.941
154	N	151	157	PANNAAI	0.994
155	A	152	158	ANNAAIV	1.04
156	A	153	159	NNAAIVL	1.066
157	I	154	160	NAAIVLQ	1.101
158	V	155	161	AAIVLQL	1.168
159	L	156	162	AIVLQLP	1.168
160	Q	157	163	IVLQLPQ	1.161
161	L	158	164	VLQLPQG	1.122
162	P	159	165	LQLPQGT	1.054
163	Q	160	166	QLPQGTT	1.005
164	G	161	167	LPQGTTL	1.039
165	T	162	168	PQGTTLP	1.012
166	T	163	169	QGTTLPK	0.993
167	L	164	170	GTTLPKG	0.973
168	P	165	171	TTLPKGF	1.004
169	K	166	172	TLPKGFY	1.04
170	G	167	173	LPKGFYA	1.062
171	F	168	174	PKGFYAE	1.005
172	Y	169	175	KGFYAEG	0.978
173	A	170	176	GFYAEGS	0.99
174	E	171	177	FYAEGSR	0.989
175	G	172	178	YAEGSRG	0.958
176	S	173	179	AEGSRGG	0.917
177	R	174	180	EGSRGGS	0.91
178	G	175	181	GSRGGSQ	0.933
179	G	176	182	SRGGSQA	0.961
180	S	177	183	RGGSQAS	0.961
181	Q	178	184	GGSQASS	0.98
182	A	179	185	GSQASSR	0.98
183	S	180	186	SQASSRS	1
184	S	181	187	QASSRSS	1
185	R	182	188	ASSRSSS	1
186	S	183	189	SSRSSSR	0.972
187	S	184	190	SRSSSRS	0.972
188	S	185	191	RSSSRSR	0.952
189	R	186	192	SSSRSRN	0.939
190	S	187	193	SSRSRNS	0.939
191	R	188	194	SRSRNSS	0.939
192	N	189	195	RSRNSSR	0.919
193	S	190	196	SRNSSRN	0.905
194	S	191	197	RNSSRNS	0.905
195	R	192	198	NSSRNST	0.91
196	N	193	199	SSRNSTP	0.951
197	S	194	200	SRNSTPG	0.931
198	T	195	201	RNSTPGS	0.931
199	P	196	202	NSTPGSS	0.951
200	G	197	203	STPGSSR	0.965
201	S	198	204	TPGSSRG	0.945
202	S	199	205	PGSSRGT	0.945
203	R	200	206	GSSRGTS	0.938
204	G	201	207	SSRGTSP	0.965
205	T	202	208	SRGTSPA	0.973
206	S	203	209	RGTSPAR	0.953
207	P	204	210	GTSPARM	0.946
208	A	205	211	TSPARMA	0.973
209	R	206	212	SPARMAG	0.968
210	M	207	213	PARMAGN	0.934
211	A	208	214	ARMAGNG	0.907
212	G	209	215	RMAGNGG	0.88
213	N	210	216	MAGNGGD	0.879
214	G	211	217	AGNGGDA	0.913
215	G	212	218	GNGGDAA	0.913
216	D	213	219	NGGDAAL	0.967
217	A	214	220	GGDAALA	1.008
218	A	215	221	GDAALAL	1.062
219	L	216	222	DAALALL	1.115
220	A	217	223	AALALLL	1.17
221	L	218	224	ALALLLL	1.197
222	L	219	225	LALLLLD	1.169
223	L	220	226	ALLLLDR	1.115
224	L	221	227	LLLLDRL	1.141
225	D	222	228	LLLDRLN	1.074
226	R	223	229	LLDRLNQ	1.04
227	L	224	230	LDRLNQL	1.04
228	N	225	231	DRLNQLE	0.983
229	Q	226	232	RLNQLES	1.004
230	L	227	233	LNQLESK	1.012
231	E	228	234	NQLESKM	0.951
232	S	229	235	QLESKMS	0.985
233	K	230	236	LESKMSG	0.965
234	M	231	237	ESKMSGK	0.919
235	S	232	238	SKMSGKG	0.923
236	G	233	239	KMSGKGQ	0.923
237	K	234	240	MSGKGQQ	0.935
238	G	235	241	SGKGQQQ	0.962
239	Q	236	242	GKGQQQQ	0.963
240	Q	237	243	KGQQQQG	0.963
241	Q	238	244	GQQQQGQ	0.975
242	Q	239	245	QQQQGQT	0.98
243	G	240	246	QQQGQTV	1.032
244	Q	241	247	QQGQTVT	1.017
245	T	242	248	QGQTVTK	1.005
246	V	243	249	GQTVTKK	0.993
247	T	244	250	QTVTKKS	1.013
248	K	245	251	TVTKKSA	1.02
249	K	246	252	VTKKSAA	1.042
250	S	247	253	TKKSAAE	0.966
251	A	248	254	KKSAAEA	0.988
252	A	249	255	KSAAEAS	1
253	E	250	256	SAAEASK	1
254	A	251	257	AAEASKK	0.988
255	S	252	258	AEASKKP	0.988
256	K	253	259	EASKKPR	0.961
257	K	254	260	ASKKPRQ	0.984
258	P	255	261	SKKPRQK	0.965
259	R	256	262	KKPRQKR	0.945
260	Q	257	263	KPRQKRT	0.942
261	K	258	264	PRQKRTA	0.961
262	R	259	265	RQKRTAT	0.939
263	T	260	266	QKRTATK	0.947
264	A	261	267	KRTATKA	0.954
265	T	262	268	RTATKAY	0.987
266	K	263	269	TATKAYN	0.973
267	A	264	270	ATKAYNV	1.041
268	Y	265	271	TKAYNVT	1.019
269	N	266	272	KAYNVTQ	1.034
270	V	267	273	AYNVTQA	1.053
271	T	268	274	YNVTQAF	1.057
272	Q	269	275	NVTQAFG	1.016
273	A	270	276	VTQAFGR	1.03
274	F	271	277	TQAFGRR	0.957
275	G	272	278	QAFGRRG	0.952
276	R	273	279	AFGRRGP	0.959
277	R	274	280	FGRRGPE	0.929
278	G	275	281	GRRGPEQ	0.918
279	P	276	282	RRGPEQT	0.923
280	E	277	283	RGPEQTQ	0.943
281	Q	278	284	GPEQTQG	0.943
282	T	279	285	PEQTQGN	0.929
283	Q	280	286	EQTQGNF	0.933
284	G	281	287	QTQGNFG	0.936
285	N	282	288	TQGNFGD	0.915
286	F	283	289	QGNFGDQ	0.93
287	G	284	290	GNFGDQE	0.907
288	D	285	291	NFGDQEL	0.96
289	Q	286	292	FGDQELI	1.014
290	E	287	293	GDQELIR	0.983
291	L	288	294	DQELIRQ	1.003
292	I	289	295	QELIRQG	1.004
293	R	290	296	ELIRQGT	0.989
294	Q	291	297	LIRQGTD	0.991
295	G	292	298	IRQGTDY	0.979
296	T	293	299	RQGTDYK	0.947
297	D	294	300	QGTDYKH	0.98
298	Y	295	301	GTDYKHW	0.963
299	K	296	302	TDYKHWP	0.99
300	H	297	303	DYKHWPQ	1.005
301	W	298	304	YKHWPQI	1.046
302	P	299	305	KHWPQIA	1.032
303	Q	300	306	HWPQIAQ	1.044
304	I	301	307	WPQIAQF	1.042
305	A	302	308	PQIAQFA	1.066
306	Q	303	309	QIAQFAP	1.066
307	F	304	310	IAQFAPS	1.066
308	A	305	311	AQFAPSA	1.053
309	P	306	312	QFAPSAS	1.046
310	S	307	313	FAPSASA	1.053
311	A	308	314	APSASAF	1.053
312	S	309	315	PSASAFF	1.057
313	A	310	316	SASAFFG	1.03
314	F	311	317	ASAFFGM	1.003
315	F	312	318	SAFFGMS	0.996
316	G	313	319	AFFGMSR	0.976
317	M	314	320	FFGMSRI	0.988
318	S	315	321	FGMSRIG	0.957
319	R	316	322	GMSRIGM	0.92
320	I	317	323	MSRIGME	0.916
321	G	318	324	SRIGMEV	0.996
322	M	319	325	RIGMEVT	0.981
323	E	320	326	IGMEVTP	1.008
324	V	321	327	GMEVTPS	0.988
325	T	322	328	MEVTPSG	0.988
326	P	323	329	EVTPSGT	1
327	S	324	330	VTPSGTW	1.006
328	G	325	331	TPSGTWL	0.987
329	T	326	332	PSGTWLT	0.987
330	W	327	333	SGTWLTY	1.001
331	L	328	334	GTWLTYT	0.986
332	T	329	335	TWLTYTG	0.986
333	Y	330	336	WLTYTGA	1.009
334	T	331	337	LTYTGAI	1.046
335	G	332	338	TYTGAIK	1
336	A	333	339	YTGAIKL	1.049
337	I	334	340	TGAIKLD	1.006
338	K	335	341	GAIKLDD	1
339	L	336	342	AIKLDDK	1.008
340	D	337	343	IKLDDKD	0.98
341	D	338	344	KLDDKDP	0.967
342	K	339	345	LDDKDPN	0.945
343	D	340	346	DDKDPNF	0.923
344	P	341	347	DKDPNFK	0.932
345	N	342	348	KDPNFKD	0.932
346	F	343	349	DPNFKDQ	0.944
347	K	344	350	PNFKDQV	1.018
348	D	345	351	NFKDQVI	1.03
349	Q	346	352	FKDQVIL	1.098
350	V	347	353	KDQVILL	1.121
351	I	348	354	DQVILLN	1.099
352	L	349	355	QVILLNK	1.108
353	L	350	356	VILLNKH	1.121
354	N	351	357	ILLNKHI	1.088
355	K	352	358	LLNKHID	1.047
356	H	353	359	LNKHIDA	1.02
357	I	354	360	NKHIDAY	1.008
358	D	355	361	KHIDAYK	1.03
359	A	356	362	HIDAYKT	1.027
360	Y	357	363	IDAYKTF	1.025
361	K	358	364	DAYKTFP	1.012
362	T	359	365	AYKTFPP	1.04
363	F	360	366	YKTFPPT	1.018
364	P	361	367	KTFPPTE	0.974
365	P	362	368	TFPPTEP	0.993
366	T	363	369	FPPTEPK	0.996
367	E	364	370	PPTEPKK	0.973
368	P	365	371	PTEPKKD	0.945
369	K	366	372	TEPKKDK	0.926
370	K	367	373	EPKKDKK	0.929
371	D	368	374	PKKDKKK	0.94
372	K	369	375	KKDKKKK	0.921
373	K	370	376	KDKKKKA	0.94
374	K	371	377	DKKKKAD	0.931
375	K	372	378	KKKKADE	0.929
376	A	373	379	KKKADET	0.926
377	D	374	380	KKADETQ	0.938
378	E	375	381	KADETQA	0.957
379	T	376	382	ADETQAL	1.003
380	Q	377	383	DETQALP	1.003
381	A	378	384	ETQALPQ	1.024
382	L	379	385	TQALPQR	1.027
383	P	380	386	QALPQRQ	1.042
384	Q	381	387	ALPQRQK	1.03
385	R	382	388	LPQRQKK	1.011
386	Q	383	389	PQRQKKQ	0.977
387	K	384	390	QRQKKQQ	0.97
388	K	385	391	RQKKQQT	0.955
389	Q	386	392	QKKQQTV	1.028
390	Q	387	393	KKQQTVT	1.013
391	T	388	394	KQQTVTL	1.059
392	V	389	395	QQTVTLL	1.104
393	T	390	396	QTVTLLP	1.111
394	L	391	397	TVTLLPA	1.118
395	L	392	398	VTLLPAA	1.141
396	P	393	399	TLLPAAD	1.067
397	A	394	400	LLPAADL	1.115
398	A	395	401	LPAADLD	1.061
399	D	396	402	PAADLDD	1.006
400	L	397	403	AADLDDF	1.01
401	D	398	404	ADLDDFS	1.002
402	D	399	405	DLDDFSK	0.983
403	F	400	406	LDDFSKQ	1.004
404	S	401	407	DDFSKQL	1.004
405	K	402	408	DFSKQLQ	1.026
406	Q	403	409	FSKQLQQ	1.047
407	L	404	410	SKQLQQS	1.036
408	Q	405	411	KQLQQSM	1.009

## Sheet: Sheet5
Parker Hydrophilicity Prediction Results
Average: 2.769 Minimum: -5.971 Maximum: 6.871
Predicted residue scores:
Position	Residue	Start	End	Peptide	Score
4	N	1	7	MSDNGPQ	4.729
5	G	2	8	SDNGPQN	6.329
6	P	3	9	DNGPQNQ	6.257
7	Q	4	10	NGPQNQR	5.429
8	N	5	11	GPQNQRN	5.429
9	Q	6	12	PQNQRNA	4.914
10	R	7	13	QNQRNAP	4.914
11	N	8	14	NQRNAPR	4.657
12	A	9	15	QRNAPRI	2.514
13	P	10	16	RNAPRIT	2.4
14	R	11	17	NAPRITF	0.486
15	I	12	18	APRITFG	0.3
16	T	13	19	PRITFGG	0.814
17	F	14	20	RITFGGP	0.814
18	G	15	21	ITFGGPS	1.143
19	G	16	22	TFGGPSD	3.714
20	P	17	23	FGGPSDS	3.9
21	S	18	24	GGPSDST	5.957
22	D	19	25	GPSDSTG	5.957
23	S	20	26	PSDSTGS	6.071
24	T	21	27	SDSTGSN	6.771
25	G	22	28	DSTGSNQ	6.7
26	S	23	29	STGSNQN	6.271
27	N	24	30	TGSNQNG	6.157
28	Q	25	31	GSNQNGE	6.529
29	N	26	32	SNQNGER	6.314
30	G	27	33	NQNGERS	6.314
31	E	28	34	QNGERSG	6.129
32	R	29	35	NGERSGA	5.571
33	S	30	36	GERSGAR	5.171
34	G	31	37	ERSGARS	5.286
35	A	32	38	RSGARSK	4.986
36	R	33	39	SGARSKQ	5.243
37	S	34	40	GARSKQR	4.914
38	K	35	41	ARSKQRR	4.7
39	Q	36	42	RSKQRRP	4.7
40	R	37	43	SKQRRPQ	4.957
41	R	38	44	KQRRPQG	4.843
42	P	39	45	QRRPQGL	2.714
43	Q	40	46	RRPQGLP	2.157
44	G	41	47	RPQGLPN	2.557
45	L	42	48	PQGLPNN	2.957
46	P	43	49	QGLPNNT	3.4
47	N	44	50	GLPNNTA	2.843
48	N	45	51	LPNNTAS	2.957
49	T	46	52	PNNTASW	2.843
50	A	47	53	NNTASWF	1.229
51	S	48	54	NTASWFT	0.971
52	W	49	55	TASWFTA	0.271
53	F	50	56	ASWFTAL	-1.786
54	T	51	57	SWFTALT	-1.343
55	A	52	58	WFTALTQ	-1.414
56	L	53	59	FTALTQH	0.314
57	T	54	60	TALTQHG	2.443
58	Q	55	61	ALTQHGK	2.514
59	H	56	62	LTQHGKE	3.329
60	G	57	63	TQHGKED	6.071
61	K	58	64	QHGKEDL	4.014
62	E	59	65	HGKEDLK	3.971
63	D	60	66	GKEDLKF	2.357
64	L	61	67	KEDLKFP	1.843
65	K	62	68	EDLKFPR	1.629
66	F	63	69	DLKFPRG	1.329
67	P	64	70	LKFPRGQ	0.757
68	R	65	71	KFPRGQG	2.886
69	G	66	72	FPRGQGV	1.543
70	Q	67	73	PRGQGVP	3.157
71	G	68	74	RGQGVPI	1.714
72	V	69	75	GQGVPIN	2.114
73	P	70	76	QGVPINT	2.043
74	I	71	77	GVPINTN	2.186
75	N	72	78	VPINTNS	2.3
76	T	73	79	PINTNSS	3.757
77	N	74	80	INTNSSP	3.757
78	S	75	81	NTNSSPD	6.329
79	S	76	82	TNSSPDD	6.757
80	P	77	83	NSSPDDQ	6.871
81	D	78	84	SSPDDQI	4.729
82	D	79	85	SPDDQIG	4.614
83	Q	80	86	PDDQIGY	3.414
84	I	81	87	DDQIGYY	2.843
85	G	82	88	DQIGYYR	2.014
86	Y	83	89	QIGYYRR	1.186
87	Y	84	90	IGYYRRA	0.629
88	R	85	91	GYYRRAT	2.514
89	R	86	92	YYRRATR	2.3
90	A	87	93	YRRATRR	3.171
91	T	88	94	RRATRRI	2.3
92	R	89	95	RATRRIR	2.3
93	R	90	96	ATRRIRG	2.514
94	I	91	97	TRRIRGG	3.029
95	R	92	98	RRIRGGD	3.714
96	G	93	99	RIRGGDG	3.929
97	G	94	100	IRGGDGK	4.143
98	D	95	101	RGGDGKM	4.686
99	G	96	102	GGDGKMK	4.9
100	K	97	103	GDGKMKD	5.514
101	M	98	104	DGKMKDL	3.386
102	K	99	105	GKMKDLS	2.886
103	D	100	106	KMKDLSP	2.371
104	L	101	107	MKDLSPR	2.157
105	S	102	108	KDLSPRW	1.329
106	P	103	109	DLSPRWY	0.243
107	R	104	110	LSPRWYF	-2.5
108	W	105	111	SPRWYFY	-1.457
109	Y	106	112	PRWYFYY	-2.657
110	F	107	113	RWYFYYL	-4.271
111	Y	108	114	WYFYYLG	-4.057
112	Y	109	115	YFYYLGT	-1.886
113	L	110	116	FYYLGTG	-0.8
114	G	111	117	YYLGTGP	0.814
115	T	112	118	YLGTGPE	2.2
116	G	113	119	LGTGPEA	2.771
117	P	114	120	GTGPEAG	4.9
118	E	115	121	TGPEAGL	2.771
119	A	116	122	GPEAGLP	2.329
120	G	117	123	PEAGLPY	1.243
121	L	118	124	EAGLPYG	1.757
122	P	119	125	AGLPYGA	0.943
123	Y	120	126	GLPYGAN	1.643
124	G	121	127	LPYGANK	1.643
125	A	122	128	PYGANKD	4.386
126	N	123	129	YGANKDG	4.9
127	K	124	130	GANKDGI	4.029
128	D	125	131	ANKDGII	2.071
129	G	126	132	NKDGIIW	0.343
130	I	127	133	KDGIIWV	-1.186
131	I	128	134	DGIIWVA	-1.7
132	W	129	135	GIIWVAT	-2.386
133	V	130	136	IIWVATE	-2.086
134	A	131	137	IWVATEG	-0.129
135	T	132	138	WVATEGA	1.314
136	E	133	139	VATEGAL	1.429
137	G	134	140	ATEGALN	2.957
138	A	135	141	TEGALNT	3.4
139	L	136	142	EGALNTP	2.957
140	N	137	143	GALNTPK	2.657
141	T	138	144	ALNTPKD	3.271
142	P	139	145	LNTPKDH	3.271
143	K	140	146	NTPKDHI	3.443
144	D	141	147	TPKDHIG	3.257
145	H	142	148	PKDHIGT	3.257
146	I	143	149	KDHIGTR	3.557
147	G	144	150	DHIGTRN	3.743
148	T	145	151	HIGTRNP	2.614
149	R	146	152	IGTRNPA	2.614
150	N	147	153	GTRNPAN	4.757
151	P	148	154	TRNPANN	4.943
152	A	149	155	RNPANNA	4.5
153	N	150	156	NPANNAA	4.2
154	N	151	157	PANNAAI	2.057
155	A	152	158	ANNAAIV	1.229
156	A	153	159	NNAAIVL	-0.386
157	I	154	160	NAAIVLQ	-0.529
158	V	155	161	AAIVLQL	-2.843
159	L	156	162	AIVLQLP	-2.843
160	Q	157	163	IVLQLPQ	-2.286
161	L	158	164	VLQLPQG	-0.329
162	P	159	165	LQLPQGT	0.943
163	Q	160	166	QLPQGTT	3
164	G	161	167	LPQGTTL	0.829
165	T	162	168	PQGTTLP	2.443
166	T	163	169	QGTTLPK	2.957
167	L	164	170	GTTLPKG	2.914
168	P	165	171	TTLPKGF	0.786
169	K	166	172	TLPKGFY	-0.229
170	G	167	173	LPKGFYA	-0.671
171	F	168	174	PKGFYAE	1.757
172	Y	169	175	KGFYAEG	2.271
173	A	170	176	GFYAEGS	2.386
174	E	171	177	FYAEGSR	2.171
175	G	172	178	YAEGSRG	4.3
176	S	173	179	AEGSRGG	5.386
177	R	174	180	EGSRGGS	6.014
178	G	175	181	GSRGGSQ	5.757
179	G	176	182	SRGGSQA	5.243
180	S	177	183	RGGSQAS	5.243
181	Q	178	184	GGSQASS	5.571
182	A	179	185	GSQASSR	5.357
183	S	180	186	SQASSRS	5.471
184	S	181	187	QASSRSS	5.471
185	R	182	188	ASSRSSS	5.543
186	S	183	189	SSRSSSR	5.843
187	S	184	190	SRSSSRS	5.843
188	S	185	191	RSSSRSR	5.514
189	R	186	192	SSSRSRN	5.914
190	S	187	193	SSRSRNS	5.914
191	R	188	194	SRSRNSS	5.914
192	N	189	195	RSRNSSR	5.586
193	S	190	196	SRNSSRN	5.986
194	S	191	197	RNSSRNS	5.986
195	R	192	198	NSSRNST	6.129
196	N	193	199	SSRNSTP	5.429
197	S	194	200	SRNSTPG	5.314
198	T	195	201	RNSTPGS	5.314
199	P	196	202	NSTPGSS	5.643
200	G	197	203	STPGSSR	5.243
201	S	198	204	TPGSSRG	5.129
202	S	199	205	PGSSRGT	5.129
203	R	200	206	GSSRGTS	5.757
204	G	201	207	SSRGTSP	5.243
205	T	202	208	SRGTSPA	4.614
206	S	203	209	RGTSPAR	4.286
207	P	204	210	GTSPARM	3.086
208	A	205	211	TSPARMA	2.571
209	R	206	212	SPARMAG	2.643
210	M	207	213	PARMAGN	2.714
211	A	208	214	ARMAGNG	3.229
212	G	209	215	RMAGNGG	3.743
213	N	210	216	MAGNGGD	4.571
214	G	211	217	AGNGGDA	5.471
215	G	212	218	GNGGDAA	5.471
216	D	213	219	NGGDAAL	3.343
217	A	214	220	GGDAALA	2.643
218	A	215	221	GDAALAL	0.514
219	L	216	222	DAALALL	-1.614
220	A	217	223	AALALLL	-4.357
221	L	218	224	ALALLLL	-5.971
222	L	219	225	LALLLLD	-4.843
223	L	220	226	ALLLLDR	-2.929
224	L	221	227	LLLLDRL	-4.543
225	D	222	228	LLLDRLN	-2.229
226	R	223	229	LLDRLNQ	-0.057
227	L	224	230	LDRLNQL	-0.057
228	N	225	231	DRLNQLE	2.371
229	Q	226	232	RLNQLES	1.871
230	L	227	233	LNQLESK	2.086
231	E	228	234	NQLESKM	2.8
232	S	229	235	QLESKMS	2.729
233	K	230	236	LESKMSG	2.686
234	M	231	237	ESKMSGK	4.814
235	S	232	238	SKMSGKG	4.514
236	G	233	239	KMSGKGQ	4.443
237	K	234	240	MSGKGQQ	4.486
238	G	235	241	SGKGQQQ	5.943
239	Q	236	242	GKGQQQQ	5.871
240	Q	237	243	KGQQQQG	5.871
241	Q	238	244	GQQQQGQ	5.914
242	Q	239	245	QQQQGQT	5.843
243	G	240	246	QQQGQTV	4.457
244	Q	241	247	QQGQTVT	4.343
245	T	242	248	QGQTVTK	4.3
246	V	243	249	GQTVTKK	4.257
247	T	244	250	QTVTKKS	4.371
248	K	245	251	TVTKKSA	3.814
249	K	246	252	VTKKSAA	3.371
250	S	247	253	TKKSAAE	5.014
251	A	248	254	KKSAAEA	4.571
252	A	249	255	KSAAEAS	4.686
253	E	250	256	SAAEASK	4.686
254	A	251	257	AAEASKK	4.571
255	S	252	258	AEASKKP	4.571
256	K	253	259	EASKKPR	4.871
257	K	254	260	ASKKPRQ	4.614
258	P	255	261	SKKPRQK	5.129
259	R	256	262	KKPRQKR	4.8
260	Q	257	263	KPRQKRT	4.729
261	K	258	264	PRQKRTA	4.214
262	R	259	265	RQKRTAT	4.657
263	T	260	266	QKRTATK	4.871
264	A	261	267	KRTATKA	4.314
265	T	262	268	RTATKAY	3.229
266	K	263	269	TATKAYN	3.629
267	A	264	270	ATKAYNV	2.357
268	Y	265	271	TKAYNVT	2.8
269	N	266	272	KAYNVTQ	2.914
270	V	267	273	AYNVTQA	2.4
271	T	268	274	YNVTQAF	0.786
272	Q	269	275	NVTQAFG	1.871
273	A	270	276	VTQAFGR	1.471
274	F	271	277	TQAFGRR	2.6
275	G	272	278	QAFGRRG	2.671
276	R	273	279	AFGRRGP	2.114
277	R	274	280	FGRRGPE	2.929
278	G	275	281	GRRGPEQ	5.1
279	P	276	282	RRGPEQT	5.029
280	E	277	283	RGPEQTQ	5.286
281	Q	278	284	GPEQTQG	5.5
282	T	279	285	PEQTQGN	5.686
283	Q	280	286	EQTQGNF	4.071
284	G	281	287	QTQGNFG	3.771
285	N	282	288	TQGNFGD	4.343
286	F	283	289	QGNFGDQ	4.457
287	G	284	290	GNFGDQE	4.714
288	D	285	291	NFGDQEL	2.586
289	Q	286	292	FGDQELI	0.443
290	E	287	293	GDQELIR	2.357
291	L	288	294	DQELIRQ	2.4
292	I	289	295	QELIRQG	1.786
293	R	290	296	ELIRQGT	1.671
294	Q	291	297	LIRQGTD	1.986
295	G	292	298	IRQGTDY	3.029
296	T	293	299	RQGTDYK	4.986
297	D	294	300	QGTDYKH	4.686
298	Y	295	301	GTDYKHW	2.4
299	K	296	302	TDYKHWP	1.886
300	H	297	303	DYKHWPQ	2
301	W	298	304	YKHWPQI	-0.571
302	P	299	305	KHWPQIA	0
303	Q	300	306	HWPQIAQ	0.043
304	I	301	307	WPQIAQF	-1.571
305	A	302	308	PQIAQFA	0.157
306	Q	303	309	QIAQFAP	0.157
307	F	304	310	IAQFAPS	0.229
308	A	305	311	AQFAPSA	1.671
309	P	306	312	QFAPSAS	2.3
310	S	307	313	FAPSASA	1.743
311	A	308	314	APSASAF	1.743
312	S	309	315	PSASAFF	0.129
313	A	310	316	SASAFFG	0.643
314	F	311	317	ASAFFGM	-0.886
315	F	312	318	SAFFGMS	-0.257
316	G	313	319	AFFGMSR	-0.586
317	M	314	320	FFGMSRI	-2.029
318	S	315	321	FGMSRIG	0.1
319	R	316	322	GMSRIGM	0.814
320	I	317	323	MSRIGME	1.114
321	G	318	324	SRIGMEV	1.186
322	M	319	325	RIGMEVT	1
323	E	320	326	IGMEVTP	0.7
324	V	321	327	GMEVTPS	2.771
325	T	322	328	MEVTPSG	2.771
326	P	323	329	EVTPSGT	4.114
327	S	324	330	VTPSGTW	1.571
328	G	325	331	TPSGTWL	0.786
329	T	326	332	PSGTWLT	0.786
330	W	327	333	SGTWLTY	0.214
331	L	328	334	GTWLTYT	0.029
332	T	329	335	TWLTYTG	0.029
333	Y	330	336	WLTYTGA	-0.414
334	T	331	337	LTYTGAI	-0.129
335	G	332	338	TYTGAIK	2
336	A	333	339	YTGAIKL	-0.057
337	I	334	340	TGAIKLD	1.643
338	K	335	341	GAIKLDD	2.329
339	L	336	342	AIKLDDK	2.329
340	D	337	343	IKLDDKD	3.457
341	D	338	344	KLDDKDP	4.9
342	K	339	345	LDDKDPN	5.086
343	D	340	346	DDKDPNF	5.086
344	P	341	347	DKDPNFK	4.471
345	N	342	348	KDPNFKD	4.471
346	F	343	349	DPNFKDQ	4.514
347	K	344	350	PNFKDQV	2.557
348	D	345	351	NFKDQVI	1.114
349	Q	346	352	FKDQVIL	-1.2
350	V	347	353	KDQVILL	-1.2
351	I	348	354	DQVILLN	-1.014
352	L	349	355	QVILLNK	-1.629
353	L	350	356	VILLNKH	-2.186
354	N	351	357	ILLNKHI	-2.8
355	K	352	358	LLNKHID	-0.229
356	H	353	359	LNKHIDA	1.386
357	I	354	360	NKHIDAY	2.429
358	D	355	361	KHIDAYK	2.243
359	A	356	362	HIDAYKT	2.171
360	Y	357	363	IDAYKTF	0.557
361	K	358	364	DAYKTFP	2
362	T	359	365	AYKTFPP	0.871
363	F	360	366	YKTFPPT	1.314
364	P	361	367	KTFPPTE	2.7
365	P	362	368	TFPPTEP	2.186
366	T	363	369	FPPTEPK	2.257
367	E	364	370	PPTEPKK	4.386
368	P	365	371	PTEPKKD	5.514
369	K	366	372	TEPKKDK	6.029
370	K	367	373	EPKKDKK	6.1
371	D	368	374	PKKDKKK	5.8
372	K	369	375	KKDKKKK	6.314
373	K	370	376	KDKKKKA	5.8
374	K	371	377	DKKKKAD	6.414
375	K	372	378	KKKKADE	6.1
376	A	373	379	KKKADET	6.029
377	D	374	380	KKADETQ	6.071
378	E	375	381	KADETQA	5.557
379	T	376	382	ADETQAL	3.429
380	Q	377	383	DETQALP	3.429
381	A	378	384	ETQALPQ	2.857
382	L	379	385	TQALPQR	2.343
383	P	380	386	QALPQRQ	2.457
384	Q	381	387	ALPQRQK	2.414
385	R	382	388	LPQRQKK	2.929
386	Q	383	389	PQRQKKQ	5.1
387	K	384	390	QRQKKQQ	5.657
388	K	385	391	RQKKQQT	5.543
389	Q	386	392	QKKQQTV	4.414
390	Q	387	393	KKQQTVT	4.3
391	T	388	394	KQQTVTL	2.171
392	V	389	395	QQTVTLL	0.043
393	T	390	396	QTVTLLP	-0.514
394	L	391	397	TVTLLPA	-1.071
395	L	392	398	VTLLPAA	-1.514
396	P	393	399	TLLPAAD	0.443
397	A	394	400	LLPAADL	-1.614
398	A	395	401	LPAADLD	1.129
399	D	396	402	PAADLDD	3.871
400	L	397	403	AADLDDF	2.257
401	D	398	404	ADLDDFS	2.886
402	D	399	405	DLDDFSK	3.4
403	F	400	406	LDDFSKQ	2.829
404	S	401	407	DDFSKQL	2.829
405	K	402	408	DFSKQLQ	2.257
406	Q	403	409	FSKQLQQ	1.686
407	L	404	410	SKQLQQS	3.929
408	Q	405	411	KQLQQSM	2.4
